# Supplementary material for: RclS Sensor Kinase Modulates Virulence of Pseudomonas capeferrum
Source: Int J Mol Sci. 2022 Jul 26;23(15):8232. doi: 10.3390/ijms23158232 (PMC9331949; doi:10.3390/ijms23158232)
Supplement: Supplementary file 1 [file ijms-23-08232-s001.zip]

Archive with 4 entries (4 files):
- Figure S1.TIF.tif
- Table S1.xlsx
- Table S2.xlsx
- Table S3.pdf
