# Supplementary material for: RclS Sensor Kinase Modulates Virulence of Pseudomonas capeferrum
Source: Int J Mol Sci. 2022 Jul 26;23(15):8232. doi: 10.3390/ijms23158232 (PMC9331949; doi:10.3390/ijms23158232)
Supplement: Supplementary file 1 [file ijms-23-08232-s001.zip › Table S1.xlsx]

## Sheet: Sheet1
Table S1. The list of significant DEGs in exponential growth phase
Gene	mut1.value	wt1.value	log2foldchange	pvalue	padjust	significance
Novel00695	296193	35446	2.8148	0	0	TRUE	Novel00695	hypothetical protein O164_22150 [Pseudomonas taiwanensis SJ9]
gene18407_1_04128	139474	17016.1	2.78698	0	0	TRUE	gene18407_1_04128	hypothetical protein
gene18407_1_02124	5747.42	13028.4	-1.42872	0	0	TRUE	oprF_3	Outer membrane porin F
gene18407_1_02537	3122.06	19.6887	7.06095	0	0	TRUE	gene18407_1_02537	hypothetical protein
gene18407_1_03880	438.433	1684.56	-2.18998	0	0	TRUE	rpoB	DNA-directed RNA polymerase subunit beta
gene18407_1_02683	3659.37	149.369	4.36661	0	0	TRUE	soj_2	Sporulation initiation inhibitor protein Soj
gene18407_1_01907	838.548	2713.82	-1.9424	0	0	TRUE	aceE	Pyruvate dehydrogenase E1 component
gene18407_1_02760	19416	2229.26	2.87457	0	0	TRUE	hupB_2	DNA-binding protein HU-beta
gene18407_1_03879	1193.94	2639.91	-1.3928	0	0	TRUE	rpoC	DNA-directed RNA polymerase subunit beta'
gene18407_1_01050	1597.54	39.6639	5.08384	0	0	TRUE	cadA	Probable cadmium-transporting ATPase
gene18407_1_01906	843.9	3266.22	-2.20052	0	0	TRUE	aceF	Dihydrolipoyllysine-residue acetyltransferase component of pyruvate dehydrogenase complex
gene18407_1_00020	2528.46	6168.1	-1.53461	0	0	TRUE	atpD	ATP synthase subunit beta
gene18407_1_00353	618.388	3273.84	-2.65244	0	0	TRUE	sucB	Dihydrolipoyllysine-residue succinyltransferase component of 2-oxoglutarate dehydrogenase complex
gene18407_1_00429	27128.8	6416.35	1.83196	0	0	TRUE	rpsO	30S ribosomal protein S15
gene18407_1_02536	6177.21	26.793	7.60091	0	0	TRUE	gene18407_1_02536	hypothetical protein
gene18407_1_02081	8096.01	423.519	4.00867	0	0	TRUE	gene18407_1_02081	hypothetical protein
gene18407_1_03876	1142.4	3036.27	-1.65827	0	0	TRUE	fusA_1	Elongation factor G 1
gene18407_1_05088	110.594	1614.08	-4.11541	0	0	TRUE	gabD_2	Succinate-semialdehyde dehydrogenase [NADP(+)]
gene18407_1_01653	4282.4	106.845	5.07679	0	0	TRUE	smfA_1	Fimbria A protein
gene18407_1_00432	678.926	1934.31	-1.75854	0	0	TRUE	infB	Translation initiation factor IF-2
gene18407_1_00356	417.051	1836.8	-2.38694	0	0	TRUE	sdhA	Succinate dehydrogenase flavoprotein subunit
gene18407_1_04676	4133.06	35.0316	6.63436	0	0	TRUE	gene18407_1_04676	hypothetical protein
gene18407_1_01690	10982.7	661.934	3.80437	0	0	TRUE	cspA_2	Major cold shock protein CspA
gene18407_1_00354	411.461	1323.5	-1.93357	0	0	TRUE	sucA	2-oxoglutarate dehydrogenase E1 component
gene18407_1_02815	1173.72	4116.83	-2.05848	0	0	TRUE	rplB	50S ribosomal protein L2
gene18407_1_01662	11253.7	24.9471	8.56927	0	0	TRUE	gene18407_1_01662	hypothetical protein
gene18407_1_00018	1480.47	3448.6	-1.468	0	0	TRUE	atpA	ATP synthase subunit alpha
gene18407_1_02793	1593.27	4314.48	-1.68524	0	0	TRUE	rpoA	DNA-directed RNA polymerase subunit alpha
gene18407_1_04517	182.659	887.664	-2.52891	0	0	TRUE	nrdA	Ribonucleoside-diphosphate reductase 1 subunit alpha
gene18407_1_04625	500.127	1681.67	-1.99757	0	0	TRUE	cyoB	Cytochrome bo(3) ubiquinol oxidase subunit 1
gene18407_1_04074	767.965	1867.94	-1.53038	0	0	TRUE	acnB	Aconitate hydratase B
gene18407_1_00613	3779.05	9699.43	-1.60792	0	0	TRUE	rpsF	30S ribosomal protein S6
gene18407_1_03302	1746.96	97.8528	3.91004	0	0	TRUE	soj_3	Sporulation initiation inhibitor protein Soj
gene18407_1_00352	1583.85	3414.84	-1.35642	0	0	TRUE	lpdG	Dihydrolipoyl dehydrogenase
gene18407_1_05020	8086.54	635.945	3.42051	0	0	TRUE	capB_3	Cold shock protein CapB
gene18407_1_04047	162.803	663.547	-2.27511	0	0	TRUE	rng_2	Ribonuclease G
gene18407_1_02818	981.033	3587.32	-2.11858	0	0	TRUE	rplC	50S ribosomal protein L3
gene18407_1_03952	1532.22	5.02714	8.00363	0	0	TRUE	dmlR_16	HTH-type transcriptional regulator DmlR
gene18407_1_03775	223.771	680.862	-1.85338	0	0	TRUE	purL	Phosphoribosylformylglycinamidine synthase
gene18407_1_02548	293.064	11.5638	4.41549	0	0	TRUE	rhsC	Putative deoxyribonuclease RhsC
gene18407_1_04833	6665.41	379.992	3.88461	0	0	TRUE	capB_2	Cold shock protein CapB
gene18407_1_00428	1039.38	2119.75	-1.27621	0	0	TRUE	pnp	Polyribonucleotide nucleotidyltransferase
gene18407_1_01693	219.376	776.596	-2.0718	0	0	TRUE	gcvP_2	Glycine dehydrogenase (decarboxylating)
gene18407_1_00446	155.096	615.049	-2.23558	0	0	TRUE	carB	Carbamoyl-phosphate synthase large chain
gene18407_1_00235	563.602	39.6017	3.583	0	0	TRUE	gene18407_1_00235	hypothetical protein
gene18407_1_02618	11722.5	2372.54	2.05674	0	0	TRUE	rpmE	50S ribosomal protein L31
gene18407_1_00130	8901.53	1571.1	2.25424	0	0	TRUE	gene18407_1_00130	hypothetical protein
gene18407_1_00937	605.907	1832.02	-1.84431	0	0	TRUE	eno	Enolase
gene18407_1_03883	1742.79	4297.69	-1.5502	0	0	TRUE	rplA	50S ribosomal protein L1
gene18407_1_02427	460.756	1461.74	-1.91365	0	0	TRUE	fumA	Fumarate hydratase class I%2C aerobic
gene18407_1_03303	1597.4	148.029	3.18373	0	0	TRUE	gene18407_1_03303	hypothetical protein
gene18407_1_03392	531.233	45.2498	3.30532	0	0	TRUE	leuS_2	Leucine--tRNA ligase
gene18407_1_00355	1144.61	3262.04	-1.75896	0	0	TRUE	sdhB	Succinate dehydrogenase iron-sulfur subunit
gene18407_1_02170	744.492	1876.34	-1.58164	0	0	TRUE	glnA	Glutamine synthetase
gene18407_1_00226	540.986	1622.2	-1.83233	0	0	TRUE	oprD_2	Porin D
gene18407_1_02172	301.146	1021.57	-2.0103	0	0	TRUE	typA	GTP-binding protein TypA/BipA
gene18407_1_02533	277.855	7.17587	5.02699	0	0	TRUE	gene18407_1_02533	hypothetical protein
gene18407_1_02799	2050.18	5433.48	-1.65417	0	0	TRUE	rplO	50S ribosomal protein L15
gene18407_1_02545	2213.07	5.03893	8.53067	0	0	TRUE	hcpA	Major exported protein
gene18407_1_03882	4432.42	8217.12	-1.13858	0	0	TRUE	rplJ	50S ribosomal protein L10
gene18407_1_02811	2263.98	5744.34	-1.59132	0	0	TRUE	rplP	50S ribosomal protein L16
gene18407_1_02987	150.255	751.226	-2.56988	0	0	TRUE	deaD	ATP-dependent RNA helicase DeaD
gene18407_1_00855	639.038	1751.96	-1.70304	0	0	TRUE	ftsZ	Cell division protein FtsZ
gene18407_1_01865	819.406	8.24104	6.38756	0	0	TRUE	gene18407_1_01865	hypothetical protein
gene18407_1_05217	3574.79	1273.96	1.2405	0	0	TRUE	arcB_5	Delta(1)-pyrroline-2-carboxylate reductase
gene18407_1_01345	1047.51	6.17911	7.15731	0	0	TRUE	cpnA_1	Cyclopentanol dehydrogenase
gene18407_1_01407	397.326	18.8101	4.1527	0	0	TRUE	gene18407_1_01407	hypothetical protein
gene18407_1_00787	6268.79	895.43	2.55949	0	0	TRUE	gene18407_1_00787	hypothetical protein
gene18407_1_04717	2343.64	332.275	2.57026	0	0	TRUE	efp	Elongation factor P
gene18407_1_02145	505.193	1267.86	-1.57553	0	0	TRUE	rpsA_2	30S ribosomal protein S1
gene18407_1_02205	576.322	6.06463	6.32227	0	0	TRUE	gene18407_1_02205	hypothetical protein
gene18407_1_02543	603.603	4.57607	6.7953	0	0	TRUE	gene18407_1_02543	hypothetical protein
gene18407_1_05188	1210.12	2654.67	-1.38143	0	0	TRUE	ccoP2_2	Cbb3-type cytochrome c oxidase subunit CcoP2
gene18407_1_04664	106.086	871.584	-3.28645	0	0	TRUE	csiD	Protein CsiD
gene18407_1_04178	997.376	33.6123	4.64303	0	0	TRUE	gene18407_1_04178	hypothetical protein
gene18407_1_00294	4109.05	656.503	2.39789	0	0	TRUE	trxA_1	Thioredoxin 1
gene18407_1_03389	863.418	15.9071	5.51427	0	0	TRUE	bacD	Alanine--anticapsin ligase
gene18407_1_00167	761.099	1723.02	-1.42683	0	0	TRUE	davT	5-aminovalerate aminotransferase DavT
gene18407_1_02539	416.806	2.70561	7.01924	0	0	TRUE	gene18407_1_02539	hypothetical protein
gene18407_1_03598	214.459	468.545	-1.37553	0	0	TRUE	gdhB	NAD-specific glutamate dehydrogenase
gene18407_1_02140	245.611	639.542	-1.62871	0	0	TRUE	gyrA	DNA gyrase subunit A
gene18407_1_04784	4349.84	669.503	2.45176	0	0	TRUE	ppiC_1	Peptidyl-prolyl cis-trans isomerase C
gene18407_1_02247	237.565	627.555	-1.64946	0	0	TRUE	nuoG	NADH-quinone oxidoreductase subunit G
gene18407_1_00499	445.206	794.001	-1.08271	0	0	TRUE	putA	Bifunctional protein PutA
gene18407_1_03932	3260.08	287.119	3.25715	0	0	TRUE	gene18407_1_03932	hypothetical protein
gene18407_1_02869	5979.98	1105.09	2.18793	0	0	TRUE	ygdR	Uncharacterized lipoprotein YgdR
Novel01236	2856.83	805.817	1.57785	0	0	TRUE	Novel01236	AE016658_4 hypothetical protein PP_4614 [Pseudomonas putida KT2440]
gene18407_1_00166	874.31	1734.32	-1.2362	0	0	TRUE	davD	Glutarate-semialdehyde dehydrogenase DavD
gene18407_1_02801	804.084	2591.21	-1.93625	0	0	TRUE	rpsE	30S ribosomal protein S5
gene18407_1_01386	787.185	42.4711	3.96411	0	0	TRUE	gene18407_1_01386	hypothetical protein
gene18407_1_04663	77.4374	580.345	-3.15385	0	0	TRUE	lhgO	L-2-hydroxyglutarate oxidase LhgO
gene18407_1_03936	502.893	1319.06	-1.63922	0	0	TRUE	1.5.1.43	Carboxynorspermidine synthase
gene18407_1_00058	934.11	1660.14	-1.07768	0	0	TRUE	cfiA	2-oxoglutarate carboxylase large subunit
gene18407_1_02862	430.07	931.316	-1.36274	0	0	TRUE	icd_2	Isocitrate dehydrogenase [NADP]
gene18407_1_03300	577.823	5.71347	6.41207	0	0	TRUE	gene18407_1_03300	hypothetical protein
gene18407_1_02546	309.564	3.632	6.16529	0	0	TRUE	vgrG1_1	Actin cross-linking toxin VgrG1
gene18407_1_02079	661.904	44.9657	3.63168	0	0	TRUE	gene18407_1_02079	hypothetical protein
gene18407_1_01347	816.958	2.93192	7.87423	0	0	TRUE	gene18407_1_01347	hypothetical protein
gene18407_1_03201	230.061	560.699	-1.53325	0	0	TRUE	ileS	Isoleucine--tRNA ligase
gene18407_1_02508	781.92	1545.26	-1.2308	0	0	TRUE	gene18407_1_02508	PhoH-like protein
gene18407_1_00816	1461.01	3090.3	-1.32883	0	0	TRUE	cc4_1	Cytochrome c4
gene18407_1_03301	669.273	23.3778	4.59134	0	0	TRUE	gene18407_1_03301	hypothetical protein
gene18407_1_00016	854.765	2541.14	-1.81992	0	0	TRUE	atpF	ATP synthase subunit b
gene18407_1_00359	1254.21	2161.54	-1.03333	0	0	TRUE	gltA_2	Citrate synthase
gene18407_1_01755	1140.9	3.37953	8.15109	0	0	TRUE	gene18407_1_01755	hypothetical protein
gene18407_1_03769	335.442	869.194	-1.62166	0	0	TRUE	guaA_1	GMP synthase [glutamine-hydrolyzing]
gene18407_1_04518	609.845	1354.59	-1.39938	0	0	TRUE	nrdB	Ribonucleoside-diphosphate reductase subunit beta
gene18407_1_01344	496.29	2.63478	7.30931	0	0	TRUE	gene18407_1_01344	hypothetical protein
gene18407_1_04710	670.257	39.2328	3.84654	0	0	TRUE	gene18407_1_04710	hypothetical protein
gene18407_1_03949	542.969	0.748266	9.25506	0	0	TRUE	ddaF	Dapdiamide A synthase
gene18407_1_02893	482.951	130.247	1.64258	0	0	TRUE	mexB	Multidrug resistance protein MexB
gene18407_1_04622	1124.83	2216.23	-1.22644	0	0	TRUE	cyoE	Protoheme IX farnesyltransferase
Novel00007	92.1552	227.098	-1.54922	0	0	TRUE	Novel00007	ATP synthase beta chain [Cronobacter sakazakii 680]
gene18407_1_02395	111.235	555.647	-2.5686	0	0	TRUE	gene18407_1_02395	Putative outer membrane protein NMB0088
gene18407_1_01383	66.3827	304.721	-2.44665	0	0	TRUE	gcd_1	Quinoprotein glucose dehydrogenase
gene18407_1_04836	825.215	2179.81	-1.6494	0	0	TRUE	infC	Translation initiation factor IF-3
gene18407_1_01460	355.613	904.135	-1.59427	0	0	TRUE	oprD_5	Porin D
gene18407_1_02840	2240	646.902	1.54384	0	0	TRUE	yccA	Modulator of FtsH protease YccA
gene18407_1_02582	2405.2	88.3964	4.51799	0	0	TRUE	gene18407_1_02582	hypothetical protein
gene18407_1_01638	310.119	8.294	4.97657	0	0	TRUE	garD_1	Galactarate dehydratase (L-threo-forming)
gene18407_1_01091	556.932	1170.89	-1.32008	0	0	TRUE	accC	Biotin carboxylase
gene18407_1_01203	123.157	542.397	-2.38689	0	0	TRUE	purD	Phosphoribosylamine--glycine ligase
gene18407_1_05066	163.971	4.3913	4.97461	0	0	TRUE	gene18407_1_05066	hypothetical protein
gene18407_1_04456	6865.92	2610.82	1.14691	0	0	TRUE	grxD	Glutaredoxin 4
gene18407_1_01348	432.442	3.46521	6.71538	0	0	TRUE	emrK_1	Probable multidrug resistance protein EmrK
gene18407_1_02425	798.329	1421.36	-1.08026	0	0	TRUE	pykA	Pyruvate kinase II
gene18407_1_04857	154.105	559.403	-2.10802	0	0	TRUE	purB	Adenylosuccinate lyase
gene18407_1_03059	304.697	608.795	-1.24662	0	0	TRUE	pepN	Aminopeptidase N
gene18407_1_03143	1518.8	201.373	2.66695	0	0	TRUE	ibpA	Small heat shock protein IbpA
gene18407_1_01341	460.994	1.09333	8.47183	0	0	TRUE	lgrD	Linear gramicidin synthase subunit D
gene18407_1_03705	709.257	1887.08	-1.65982	0	0	TRUE	rimM	Ribosome maturation factor RimM
gene18407_1_02812	869.748	1909.44	-1.38252	0	0	TRUE	rpsC	30S ribosomal protein S3
gene18407_1_03948	741.601	0.381678	10.676	0	0	TRUE	gene18407_1_03948	hypothetical protein
gene18407_1_00481	214.89	537.791	-1.57149	0	0	TRUE	tktA	Transketolase 1
gene18407_1_03768	635.159	1182.68	-1.14491	0	0	TRUE	guaB_2	Inosine-5'-monophosphate dehydrogenase
gene18407_1_02535	634.19	6.24177	6.41877	0	0	TRUE	gene18407_1_02535	hypothetical protein
gene18407_1_02277	436.607	865.185	-1.23472	0	0	TRUE	aspS	Aspartate--tRNA(Asp/Asn) ligase
gene18407_1_03809	1053.23	21.1869	5.38746	0	0	TRUE	gene18407_1_03809	hypothetical protein
gene18407_1_02824	104.517	402.785	-2.19432	0	0	TRUE	hutU	Urocanate hydratase
gene18407_1_01542	390.936	985.577	-1.58208	0	0	TRUE	bkdA2	2-oxoisovalerate dehydrogenase subunit beta
gene18407_1_02353	118.491	480.625	-2.26817	0	0	TRUE	gene18407_1_02353	hypothetical protein
gene18407_1_05062	191.404	540.725	-1.74631	0	0	TRUE	aruI_2	Probable 2-ketoarginine decarboxylase AruI
gene18407_1_02544	453.486	5.37653	6.1502	0	0	TRUE	gene18407_1_02544	hypothetical protein
gene18407_1_02054	232.121	633.752	-1.69708	0	0	TRUE	ppsB	Plipastatin synthase subunit B
gene18407_1_01900	217.945	635.408	-1.79176	0	0	TRUE	surA_1	Chaperone SurA
gene18407_1_02540	382.834	3.13393	6.68456	0	0	TRUE	gene18407_1_02540	hypothetical protein
gene18407_1_02080	404.917	13.5058	4.65793	0	0	TRUE	gene18407_1_02080	hypothetical protein
gene18407_1_03771	442.746	33.9602	3.45652	0	0	TRUE	abo_2	4-methylaminobutanoate oxidase (formaldehyde-forming)
gene18407_1_01394	1816.19	221.782	2.78566	0	0	TRUE	gene18407_1_01394	hypothetical protein
gene18407_1_00021	2632.24	4522.2	-1.02878	0	0	TRUE	atpC	ATP synthase epsilon chain
gene18407_1_01581	2301.74	198.901	3.28456	0	0	TRUE	capB_1	Cold shock protein CapB
gene18407_1_03877	2358.08	4042.33	-1.02561	0	0	TRUE	rpsG	30S ribosomal protein S7
gene18407_1_01561	249.504	504.395	-1.26353	0	0	TRUE	alaS	Alanine--tRNA ligase
gene18407_1_05087	32.2592	300.629	-3.46825	0	0	TRUE	puuB_13	Gamma-glutamylputrescine oxidoreductase
gene18407_1_02220	195.387	767.089	-2.22111	0	0	TRUE	oprF_4	Outer membrane porin F
gene18407_1_02534	246.087	4.62162	5.48658	0	0	TRUE	gene18407_1_02534	hypothetical protein
gene18407_1_01504	232.152	31.5958	2.62922	0	0	TRUE	gene18407_1_01504	hypothetical protein
gene18407_1_05236	4826.41	1653.59	1.29731	0	0	TRUE	gene18407_1_05236	hypothetical protein
gene18407_1_00935	217.382	558.335	-1.60894	0	0	TRUE	pyrG	CTP synthase
gene18407_1_03538	1410.25	11.3782	6.70549	0	0	TRUE	gene18407_1_03538	hypothetical protein
gene18407_1_01346	428.516	1.03548	8.44486	0	0	TRUE	gene18407_1_01346	hypothetical protein
gene18407_1_03596	471.331	794.048	-1.00053	0	0	TRUE	ppsA	Phosphoenolpyruvate synthase
gene18407_1_00611	891.645	1688.54	-1.16928	0	0	TRUE	gene18407_1_00611	hypothetical protein
gene18407_1_01899	253.688	490.961	-1.2006	0	0	TRUE	lptD	LPS-assembly protein LptD
gene18407_1_00788	3563.58	1035.76	1.53459	0	0	TRUE	gene18407_1_00788	hypothetical protein
gene18407_1_03378	132.076	378.31	-1.76625	0	0	TRUE	glyS	Glycine--tRNA ligase beta subunit
gene18407_1_02246	368.923	807.741	-1.37862	0	0	TRUE	nuoF	NADH-quinone oxidoreductase subunit F
gene18407_1_00470	368.45	800.311	-1.36713	0	0	TRUE	ahcY	Adenosylhomocysteinase
gene18407_1_03810	443.051	5.04339	6.20889	0	0	TRUE	gene18407_1_03810	hypothetical protein
gene18407_1_03759	970.484	1769.3	-1.11444	0	0	TRUE	rpoH	RNA polymerase sigma factor RpoH
gene18407_1_02894	687.158	158.075	1.87199	0	0	TRUE	acrE	Multidrug export protein AcrE
gene18407_1_01570	385.007	853.543	-1.39662	0	0	TRUE	argG	Argininosuccinate synthase
gene18407_1_03947	504.478	1.45965	8.18498	0	0	TRUE	gene18407_1_03947	hypothetical protein
gene18407_1_02817	492.811	1318.06	-1.66735	0	0	TRUE	rplD	50S ribosomal protein L4
gene18407_1_00225	10.6449	146.498	-4.03069	0	0	TRUE	fiu	Catecholate siderophore receptor Fiu
gene18407_1_01459	225.082	551.801	-1.54174	0	0	TRUE	dppA_2	Periplasmic dipeptide transport protein
gene18407_1_02651	122.233	448.188	-2.12251	0	0	TRUE	pheT	Phenylalanine--tRNA ligase beta subunit
gene18407_1_01709	1431.79	601.683	1.0027	0	0	TRUE	arcD_1	Arginine/ornithine antiporter
gene18407_1_01758	247.699	561.271	-1.42815	0	0	TRUE	ettA	Energy-dependent translational throttle protein EttA
gene18407_1_01350	224.909	3.36242	5.81565	0	0	TRUE	tolC_2	Outer membrane protein TolC
gene18407_1_03733	114.912	396.387	-2.03442	0	0	TRUE	soxA_2	Monomeric sarcosine oxidase
gene18407_1_00128	619.79	1053.98	-1.01404	0	0	TRUE	puuC_1	Aldehyde dehydrogenase PuuC
gene18407_1_00705	509.536	1081.37	-1.33365	0	0	TRUE	prs	Ribose-phosphate pyrophosphokinase
gene18407_1_05101	34.9772	246.327	-3.06413	0	0	TRUE	gabP_6	GABA permease
gene18407_1_00007	201.437	487.495	-1.5231	0	0	TRUE	yidC	Membrane protein insertase YidC
gene18407_1_00017	878.098	1861.78	-1.33227	0	0	TRUE	atpH	ATP synthase subunit delta
gene18407_1_04011	63.3397	211.501	-1.98752	0	0	TRUE	acnM	Aconitate hydratase A
gene18407_1_01384	537.437	191.618	1.23982	0	0	TRUE	lon_1	Lon protease
gene18407_1_01232	180.038	379.153	-1.32253	0	0	TRUE	leuS_1	Leucine--tRNA ligase
gene18407_1_00739	180.874	541.361	-1.82965	0	0	TRUE	rluB	Ribosomal large subunit pseudouridine synthase B
gene18407_1_00347	3225.38	991.969	1.45306	0	0	TRUE	gene18407_1_00347	hypothetical protein
gene18407_1_00234	321.564	4.45431	5.92571	0	0	TRUE	gene18407_1_00234	hypothetical protein
gene18407_1_00963	177.714	361.924	-1.27418	0	0	TRUE	ptsI	Phosphoenolpyruvate-protein phosphotransferase
gene18407_1_01796	140.252	418.965	-1.82685	0	0	TRUE	gatA_1	Glutamyl-tRNA(Gln) amidotransferase subunit A
gene18407_1_02876	669.986	43.1925	3.70724	0	0	TRUE	gene18407_1_02876	hypothetical protein
gene18407_1_00624	510.126	974.341	-1.18162	0	0	TRUE	hflK_2	Modulator of FtsH protease HflK
gene18407_1_03812	351.959	9.11222	5.02342	0	0	TRUE	gene18407_1_03812	hypothetical protein
gene18407_1_00520	275.165	552.738	-1.25434	0	0	TRUE	thiC	Phosphomethylpyrimidine synthase
gene18407_1_00936	226.439	690.224	-1.85598	0	0	TRUE	kdsA	2-dehydro-3-deoxyphosphooctonate aldolase
gene18407_1_01408	438.624	31.1127	3.56937	0	0	TRUE	gene18407_1_01408	hypothetical protein
gene18407_1_00820	1921.23	357.337	2.17863	0	0	TRUE	gene18407_1_00820	hypothetical protein
gene18407_1_01543	290.398	652.938	-1.41696	0	0	TRUE	bkdB	Lipoamide acyltransferase component of branched-chain alpha-keto acid dehydrogenase complex
gene18407_1_01342	225.999	1.40123	7.08543	0	0	TRUE	patA_1	Putrescine aminotransferase
gene18407_1_00767	296.84	642.364	-1.36175	0	0	TRUE	opuE	Osmoregulated proline transporter OpuE
gene18407_1_00626	2856.85	737.511	1.70565	0	0	TRUE	hfq	RNA-binding protein Hfq
gene18407_1_00100	45.4952	316.009	-3.04422	0	0	TRUE	exbB_1	Biopolymer transport protein ExbB
gene18407_1_02244	239.902	505.126	-1.32224	0	0	TRUE	nuoC	NADH-quinone oxidoreductase subunit C/D
gene18407_1_01738	74.4558	209.862	-1.74303	0	0	TRUE	gene18407_1_01738	hypothetical protein
gene18407_1_01544	299.028	635.01	-1.33454	0	0	TRUE	lpdV	Dihydrolipoyl dehydrogenase
gene18407_1_03045	115.691	267.648	-1.4581	0	0	TRUE	rapA_1	RNA polymerase-associated protein RapA
gene18407_1_02161	204.497	480.09	-1.47927	0	0	TRUE	gpmI	2%2C3-bisphosphoglycerate-independent phosphoglycerate mutase
gene18407_1_03159	167.915	431.009	-1.60803	0	0	TRUE	purF_2	Amidophosphoribosyltransferase
gene18407_1_02355	91.198	375.345	-2.28919	0	0	TRUE	gene18407_1_02355	hypothetical protein
gene18407_1_01959	201.454	508.142	-1.58282	0	0	TRUE	hemL	Glutamate-1-semialdehyde 2%2C1-aminomutase
gene18407_1_02825	179.292	440.543	-1.54501	0	0	TRUE	hutH	Histidine ammonia-lyase
gene18407_1_02699	164.58	496.669	-1.84154	0	0	TRUE	purM	Phosphoribosylformylglycinamidine cyclo-ligase
gene18407_1_00621	598.858	1014.08	-1.00792	0	0	TRUE	purA	Adenylosuccinate synthetase
gene18407_1_04975	146.082	6.87711	4.16079	0	0	TRUE	gene18407_1_04975	hypothetical protein
gene18407_1_02058	1910.13	461.556	1.80105	0	0	TRUE	gene18407_1_02058	hypothetical protein
gene18407_1_02204	183.087	4.57718	5.07389	0	0	TRUE	gabR_3	HTH-type transcriptional regulatory protein GabR
gene18407_1_00483	115.29	389.898	-2.00587	0	0	TRUE	pgk	Phosphoglycerate kinase
gene18407_1_02794	933.012	1709.62	-1.12175	0	0	TRUE	rpsD	30S ribosomal protein S4
gene18407_1_02790	1305	310.243	1.82454	0	0	TRUE	bfr_1	Bacterioferritin
gene18407_1_04057	4471.15	1587.94	1.24545	0	0	TRUE	acpP_1	Acyl carrier protein
gene18407_1_02226	177.513	430.028	-1.52454	0	0	TRUE	lysS	Lysine--tRNA ligase
gene18407_1_02808	1529.28	2796.48	-1.1188	0	0	TRUE	rplN	50S ribosomal protein L14
gene18407_1_04744	248.703	22.8006	3.19924	0	0	TRUE	bedC1	Benzene 1%2C2-dioxygenase subunit alpha
gene18407_1_01364	242.492	695.525	-1.76821	0	0	TRUE	glnQ_3	Glutamine transport ATP-binding protein GlnQ
gene18407_1_00433	223.946	491.245	-1.38133	0	0	TRUE	nusA	Transcription termination/antitermination protein NusA
gene18407_1_00964	228.176	596.053	-1.63334	0	0	TRUE	lacC	Tagatose-6-phosphate kinase
gene18407_1_01804	597.749	127.287	1.98341	0	0	TRUE	3.5.1.111	2-oxoglutaramate amidase
gene18407_1_04058	220.901	518.131	-1.47796	0	0	TRUE	fabF	3-oxoacyl-[acyl-carrier-protein] synthase 2
gene18407_1_01204	69.1124	247.605	-2.08907	0	0	TRUE	purH	Bifunctional purine biosynthesis protein PurH
gene18407_1_03780	1015.93	190.794	2.16467	0	0	TRUE	gene18407_1_03780	hypothetical protein
gene18407_1_01437	5.18545	86.9923	-4.31639	0	0	TRUE	bfrD	Probable TonB-dependent receptor BfrD
gene18407_1_02896	324.48	56.5601	2.27223	0	0	TRUE	rstB_1	Sensor protein RstB
gene18407_1_04535	1892.4	502.494	1.665	0	0	TRUE	ybaB	Nucleoid-associated protein YbaB
gene18407_1_02759	289.974	526.317	-1.10805	0	0	TRUE	ppiD	Peptidyl-prolyl cis-trans isomerase D
gene18407_1_02538	528.752	6.93847	6.00379	0	0	TRUE	gene18407_1_02538	hypothetical protein
gene18407_1_00960	438.647	63.7885	2.53365	0	0	TRUE	gene18407_1_00960	hypothetical protein
gene18407_1_01710	362.572	81.6419	1.90284	0	0	TRUE	arcD_2	Arginine/ornithine antiporter
gene18407_1_01343	529.501	2.07795	7.74528	0	0	TRUE	gene18407_1_01343	hypothetical protein
gene18407_1_02542	276.625	2.00453	6.86048	0	0	TRUE	gene18407_1_02542	hypothetical protein
gene18407_1_03160	140.759	398.885	-1.75079	0	0	TRUE	metZ	O-succinylhomoserine sulfhydrylase
gene18407_1_00006	499.722	1309.47	-1.63782	0	0	TRUE	rnpA	Ribonuclease P protein component
gene18407_1_04129	1609.07	320.029	2.08191	0	0	TRUE	gene18407_1_04129	hypothetical protein
gene18407_1_02143	214.644	401.629	-1.15196	0	0	TRUE	aroA	3-phosphoshikimate 1-carboxyvinyltransferase
gene18407_1_03060	314.813	39.0757	2.76211	0	0	TRUE	gene18407_1_03060	Ycf48-like protein
gene18407_1_01111	2049.03	785.681	1.13488	0	0	TRUE	ppa	Inorganic pyrophosphatase
gene18407_1_01741	150.727	407.475	-1.68282	0	0	TRUE	obg	GTPase Obg
gene18407_1_00718	45.8346	211.648	-2.4552	0	0	TRUE	aldA	Putative aldehyde dehydrogenase AldA
gene18407_1_01017	1856.41	487.001	1.68247	0	0	TRUE	gene18407_1_01017	hypothetical protein
gene18407_1_02880	70.3514	217.794	-1.87835	0	0	TRUE	uup	ABC transporter ATP-binding protein uup
gene18407_1_00460	33.0303	123.498	-2.15067	0	0	TRUE	1.-.-.-	Uncharacterized FAD-linked oxidoreductase Rv2280
gene18407_1_04626	380.405	772.882	-1.27075	0	0	TRUE	cyoA	Cytochrome bo(3) ubiquinol oxidase subunit 2
gene18407_1_02096	1339.57	80.9816	3.79999	0	0	TRUE	gene18407_1_02096	hypothetical protein
gene18407_1_04039	921.956	340.578	1.18867	0	0	TRUE	kdgR_2	HTH-type transcriptional regulator KdgR
gene18407_1_02541	353.533	3.75779	6.30777	0	0	TRUE	gene18407_1_02541	hypothetical protein
gene18407_1_03821	93.8161	323.385	-2.03339	0	0	TRUE	ybiT_1	Uncharacterized ABC transporter ATP-binding protein YbiT
gene18407_1_01349	124.797	1.44058	6.18875	0	0	TRUE	emrB_1	Multidrug export protein EmrB
gene18407_1_04624	490.877	1046.27	-1.33987	0	0	TRUE	cyoC	Cytochrome bo(3) ubiquinol oxidase subunit 3
gene18407_1_00447	159.486	420.771	-1.64765	0	0	TRUE	carA	Carbamoyl-phosphate synthase small chain
gene18407_1_02553	201.297	5.41954	4.96697	0	0	TRUE	gene18407_1_02553	hypothetical protein
gene18407_1_00124	5088.34	2139.67	1.00177	0	0	TRUE	rpmB	50S ribosomal protein L28
gene18407_1_01757	58.6053	232.92	-2.23878	0	0	TRUE	gdhA	NADP-specific glutamate dehydrogenase
gene18407_1_01294	57.8838	140.514	-1.52752	0	0	TRUE	metH	Methionine synthase
gene18407_1_02883	171.184	337.721	-1.22833	0	0	TRUE	fadB_1	Fatty acid oxidation complex subunit alpha
gene18407_1_01876	1477.56	366.422	1.7636	0	0	TRUE	3.9.1.-	Purine nucleoside phosphoramidase
gene18407_1_00921	103.733	409.384	-2.22863	0	0	TRUE	uppS	Ditrans%2Cpolycis-undecaprenyl-diphosphate synthase ((2E%2C6E)-farnesyl-diphosphate specific)
gene18407_1_01503	476.069	130.304	1.62125	0	0	TRUE	ftsH4	ATP-dependent zinc metalloprotease FtsH 4
gene18407_1_04662	11.5085	130.45	-3.75077	0	0	TRUE	gabP_4	GABA permease
gene18407_1_03198	3172.77	1181.75	1.17678	0	0	TRUE	rpsT	30S ribosomal protein S20
gene18407_1_00803	138.78	350.2	-1.58342	0	0	TRUE	gltP	Proton/glutamate-aspartate symporter
gene18407_1_01534	2314.92	790.544	1.302	0	0	TRUE	gene18407_1_01534	hypothetical protein
gene18407_1_01381	46.2642	155.623	-1.99813	0	0	TRUE	gene18407_1_01381	Probable TonB-dependent receptor NMB0964
gene18407_1_01387	147.497	4.13413	4.90892	0	0	TRUE	gene18407_1_01387	hypothetical protein
gene18407_1_00393	1837.57	510.306	1.60032	0	0	TRUE	gene18407_1_00393	hypothetical protein
gene18407_1_03298	900.867	17.7511	5.41729	0	0	TRUE	gene18407_1_03298	hypothetical protein
gene18407_1_03698	198.726	427.917	-1.35459	0	0	TRUE	hom_1	Homoserine dehydrogenase
gene18407_1_02813	1382.03	2440.15	-1.06822	0	0	TRUE	rplV	50S ribosomal protein L22
gene18407_1_02832	116.768	281.544	-1.51775	0	0	TRUE	mdoG	Glucans biosynthesis protein G
gene18407_1_02057	69.4671	198.632	-1.76374	0	0	TRUE	gene18407_1_02057	hypothetical protein
gene18407_1_03903	273.964	503.769	-1.12682	0	0	TRUE	degP	Periplasmic serine endoprotease DegP
gene18407_1_04858	34.4264	186.506	-2.68568	0	0	TRUE	roxA	50S ribosomal protein L16 3-hydroxylase
gene18407_1_01925	233.714	395.647	-1.00751	0	0	TRUE	glcB	Malate synthase G
gene18407_1_00427	117.47	616.014	-2.63871	0	0	TRUE	osmY_1	Osmotically-inducible protein Y
gene18407_1_01809	24.6688	147.769	-2.83063	0	0	TRUE	fumC_1	Fumarate hydratase class II
gene18407_1_05010	110.93	251.45	-1.42866	0	0	TRUE	accA1	Acetyl-/propionyl-coenzyme A carboxylase alpha chain
gene18407_1_04010	133.99	353.043	-1.64576	0	0	TRUE	prpC	2-methylcitrate synthase
gene18407_1_02607	78.3841	148.524	-1.17011	0	0	TRUE	gltB	Glutamate synthase [NADPH] large chain
gene18407_1_00459	126.543	337.471	-1.66318	0	0	TRUE	lldD	L-lactate dehydrogenase
gene18407_1_00926	414.044	933.928	-1.42157	0	0	TRUE	skp	Chaperone protein Skp
gene18407_1_00200	67.4598	171.211	-1.59172	0	0	TRUE	rpsA_1	30S ribosomal protein S1
gene18407_1_01449	82.1264	225.729	-1.70671	0	0	TRUE	prfC	Peptide chain release factor RF3
gene18407_1_02753	65.2725	169.09	-1.62128	0	0	TRUE	gene18407_1_02753	hypothetical protein
gene18407_1_00780	102.009	284.388	-1.72721	0	0	TRUE	uctC	Acetyl-CoA:oxalate CoA-transferase
gene18407_1_03152	149.281	262.72	-1.06354	0	0	TRUE	gene18407_1_03152	hypothetical protein
gene18407_1_02146	1676.91	494.488	1.51376	0	0	TRUE	ihfB	Integration host factor subunit beta
gene18407_1_00894	244.433	414.695	-1.01065	0	0	TRUE	cysNC	Bifunctional enzyme CysN/CysC
gene18407_1_02367	733.76	156.564	1.98051	0	0	TRUE	gene18407_1_02367	hypothetical protein
gene18407_1_01666	186.861	415.846	-1.40213	0	0	TRUE	bamC	Outer membrane protein assembly factor BamC
gene18407_1_04750	213.986	16.2273	3.47297	0	0	TRUE	gene18407_1_04750	hypothetical protein
gene18407_1_03707	248.576	460.849	-1.13865	0	0	TRUE	ffh	Signal recognition particle protein
gene18407_1_00471	1070.75	294.184	1.61578	0	0	TRUE	3.1.2.-	Uncharacterized acyl-CoA thioester hydrolase HI_0827
gene18407_1_02046	202.126	415.641	-1.28813	0	0	TRUE	iscS_1	Cysteine desulfurase IscS
gene18407_1_03505	172.235	355.508	-1.29355	0	0	TRUE	cysS	Cysteine--tRNA ligase
gene18407_1_01773	140.911	323.033	-1.44494	0	0	TRUE	pyrC_2	Dihydroorotase
gene18407_1_01187	448.531	151.963	1.31345	0	0	TRUE	intA_2	Prophage integrase IntA
gene18407_1_00993	3127.02	1176.17	1.16264	0	0	TRUE	rpsU	30S ribosomal protein S21
gene18407_1_04407	406.393	774.093	-1.17767	0	0	TRUE	pmpR_2	Transcriptional regulatory protein PmpR
gene18407_1_03005	75.8054	19.5313	1.70847	0	0	TRUE	gene18407_1_03005	hypothetical protein
gene18407_1_00959	445.848	77.2172	2.28151	0	0	TRUE	ampD	1%2C6-anhydro-N-acetylmuramyl-L-alanine amidase AmpD
gene18407_1_03248	87.1072	162.496	-1.14759	0	0	TRUE	mfd	Transcription-repair-coupling factor
gene18407_1_04151	674.899	74.2539	2.93609	0	0	TRUE	gene18407_1_04151	hypothetical protein
gene18407_1_04873	41.5738	159.033	-2.18363	0	0	TRUE	gabP_5	GABA permease
gene18407_1_00272	116.352	311.555	-1.66904	0	0	TRUE	gene18407_1_00272	Probable binding protein component of ABC iron transporter PA5217
gene18407_1_03391	123.047	1.44196	6.16699	0	0	TRUE	gene18407_1_03391	hypothetical protein
gene18407_1_01082	88.1245	201.446	-1.44082	0	0	TRUE	speA	Biosynthetic arginine decarboxylase
gene18407_1_00950	76.2489	163.837	-1.35152	0	0	TRUE	mutS	DNA mismatch repair protein MutS
gene18407_1_01756	308.379	21.3895	3.60169	0	0	TRUE	greB_1	Transcription elongation factor GreB
gene18407_1_04839	98.4713	280.322	-1.75735	0	0	TRUE	pheS	Phenylalanine--tRNA ligase alpha subunit
gene18407_1_03390	106.059	2.57324	5.1171	0	0	TRUE	gene18407_1_03390	hypothetical protein
gene18407_1_02031	99.8579	240.106	-1.51376	0	0	TRUE	der_2	GTPase Der
gene18407_1_01692	105.253	253.266	-1.51483	0	0	TRUE	sdaB_1	L-serine dehydratase 2
gene18407_1_03062	173.747	30.4939	2.26235	0	0	TRUE	ydfJ_2	Membrane protein YdfJ
gene18407_1_03539	415.375	7.13213	5.6159	0	0	TRUE	gene18407_1_03539	hypothetical protein
gene18407_1_01455	121.872	315.847	-1.6219	0	0	TRUE	oppF_1	Oligopeptide transport ATP-binding protein OppF
gene18407_1_03067	34.4239	86.7962	-1.58226	0	0	TRUE	sbcC	Nuclease SbcCD subunit C
gene18407_1_01456	139.79	340.775	-1.53361	0	0	TRUE	oppD_1	Oligopeptide transport ATP-binding protein OppD
gene18407_1_00231	1557.95	389.385	1.75233	0	0	TRUE	gene18407_1_00231	hypothetical protein
gene18407_1_00288	1032.12	411.639	1.07812	0	0	TRUE	gene18407_1_00288	hypothetical protein
gene18407_1_00443	1259.46	367.253	1.52992	0	0	TRUE	yhbY	RNA-binding protein YhbY
gene18407_1_04014	14.9056	76.3815	-2.60541	1.5412e-306	3.12044e-306	TRUE	fhuA_6	Ferrichrome-iron receptor
gene18407_1_03937	162.4	351.613	-1.36248	1.57261e-306	3.17574e-306	TRUE	nspC	Carboxynorspermidine/carboxyspermidine decarboxylase
gene18407_1_02144	956.308	380.79	1.08044	1.24149e-304	2.50056e-304	TRUE	cmk_2	Cytidylate kinase
gene18407_1_00098	41.5932	217.247	-2.63296	1.54204e-303	3.08987e-303	TRUE	gene18407_1_00098	hypothetical protein
gene18407_1_00781	139.648	309.24	-1.39498	7.46171e-301	1.49129e-300	TRUE	mmgC_1	Acyl-CoA dehydrogenase
gene18407_1_03950	218.208	0	12.2438	3.05869e-300	6.09737e-300	TRUE	gerN	Na(+)/H(+)-K(+) antiporter GerN
gene18407_1_03904	167.235	298.171	-1.08231	1.95766e-296	3.8925e-296	TRUE	lepA	Elongation factor 4
gene18407_1_02789	76.0042	151.565	-1.24382	2.38881e-296	4.73763e-296	TRUE	uvrA	UvrABC system protein A
gene18407_1_03041	3052.43	863.112	1.5743	2.91291e-296	5.76231e-296	TRUE	gene18407_1_03041	hypothetical protein
gene18407_1_01461	142.106	278.105	-1.2167	3.85966e-295	7.61576e-295	TRUE	dppA_3	Periplasmic dipeptide transport protein
gene18407_1_01798	338	572.976	-1.00949	3.99768e-293	7.86807e-293	TRUE	mreB	Rod shape-determining protein MreB
gene18407_1_00004	173.218	356.844	-1.29075	6.32094e-288	1.23466e-287	TRUE	dnaN	DNA polymerase III subunit beta
gene18407_1_02849	265.895	451.779	-1.0128	8.12442e-287	1.57898e-286	TRUE	serS	Serine--tRNA ligase
gene18407_1_03240	1107.13	304.462	1.61445	7.87008e-286	1.52572e-285	TRUE	gene18407_1_03240	hypothetical protein
gene18407_1_01290	193.27	333.669	-1.03584	1.14461e-283	2.21344e-283	TRUE	sir_2	Sulfite reductase [ferredoxin]
gene18407_1_01049	175.846	18.3173	3.01499	1.41166e-282	2.72307e-282	TRUE	cmpR_3	HTH-type transcriptional activator CmpR
gene18407_1_00618	171.47	363.288	-1.3312	2.03758e-282	3.92073e-282	TRUE	fbpA_1	Iron-utilization periplasmic protein
gene18407_1_02245	240.674	589.98	-1.54163	7.72668e-281	1.48309e-280	TRUE	nuoE	NADH-quinone oxidoreductase subunit E
gene18407_1_04803	84.4659	1.24988	5.83046	2.21446e-280	4.22959e-280	TRUE	nicP_7	Porin-like protein NicP
gene18407_1_03504	194.862	427.704	-1.38221	3.69783e-276	7.011e-276	TRUE	glnS_2	Glutamine--tRNA ligase
gene18407_1_00024	80.9044	179.579	-1.39838	1.41466e-272	2.66911e-272	TRUE	glmS	Glutamine--fructose-6-phosphate aminotransferase [isomerizing]
gene18407_1_04623	490.145	1046.28	-1.34203	1.5091e-270	2.84039e-270	TRUE	cyoD	Cytochrome bo(3) ubiquinol oxidase subunit 4
gene18407_1_02142	167.824	342.772	-1.27834	2.33887e-270	4.3915e-270	TRUE	pheA	Prephenate dehydratase
gene18407_1_00072	81.0083	223.663	-1.71323	1.63666e-269	3.0582e-269	TRUE	purK	N5-carboxyaminoimidazole ribonucleotide synthase
gene18407_1_01691	158.03	325.777	-1.29173	1.30963e-267	2.4354e-267	TRUE	gcvT_2	Aminomethyltransferase
gene18407_1_00369	192.129	325.571	-1.00894	4.18124e-267	7.75685e-267	TRUE	1.5.5.1	Electron transfer flavoprotein-ubiquinone oxidoreductase
gene18407_1_00022	221.763	381.479	-1.03063	2.61053e-266	4.83139e-266	TRUE	glmU_1	Bifunctional protein GlmU
gene18407_1_04875	373.359	652.939	-1.05443	1.36617e-263	2.5224e-263	TRUE	argT_2	Lysine/arginine/ornithine-binding periplasmic protein
gene18407_1_02547	240.555	1.74737	6.85699	2.52672e-262	4.65405e-262	TRUE	gene18407_1_02547	hypothetical protein
gene18407_1_02113	1783.23	737.603	1.02553	3.04005e-262	5.58631e-262	TRUE	gene18407_1_02113	hypothetical protein
gene18407_1_02960	107.968	249.584	-1.45696	3.84139e-262	7.04213e-262	TRUE	thlA_2	Acetyl-CoA acetyltransferase
gene18407_1_01683	75.4996	197.024	-1.63188	2.65643e-260	4.83554e-260	TRUE	dpp5	Dipeptidyl-peptidase 5
gene18407_1_05064	95.0325	296.746	-1.89078	9.80993e-259	1.77737e-258	TRUE	gene18407_1_05064	hypothetical protein
gene18407_1_02356	63.8602	191.733	-1.83416	1.53405e-257	2.77293e-257	TRUE	gene18407_1_02356	hypothetical protein
gene18407_1_02171	61.9686	164.808	-1.65922	4.30228e-255	7.72273e-255	TRUE	thiI	tRNA sulfurtransferase
gene18407_1_05190	440.165	775.385	-1.06491	2.57093e-254	4.60424e-254	TRUE	gene18407_1_05190	hypothetical protein
gene18407_1_00257	193.858	342.885	-1.07077	8.89491e-254	1.58931e-253	TRUE	bauA	Beta-alanine--pyruvate aminotransferase
gene18407_1_00708	98.1194	240.347	-1.54055	6.85584e-253	1.22216e-252	TRUE	ychF	Ribosome-binding ATPase YchF
Novel00560	28.9823	106.657	-2.12778	4.05522e-251	7.19597e-251	TRUE	Novel00560	fumarate hydratase [Pseudomonas putida LF54]
gene18407_1_04529	220.33	35.0549	2.40393	1.16717e-249	2.0617e-249	TRUE	gene18407_1_04529	hypothetical protein
gene18407_1_05306	738.767	158.428	1.97325	2.38771e-249	4.2081e-249	TRUE	gene18407_1_05306	hypothetical protein
gene18407_1_01815	296.534	652.232	-1.38523	2.32461e-247	4.0876e-247	TRUE	ptsN	Nitrogen regulatory protein
gene18407_1_02961	73.2409	199.646	-1.69477	5.98487e-247	1.04763e-246	TRUE	mmgC_3	Acyl-CoA dehydrogenase
gene18407_1_02833	76.6725	147.708	-1.19401	3.34697e-246	5.84556e-246	TRUE	opgH	Glucans biosynthesis glucosyltransferase H
gene18407_1_03379	154.83	331.16	-1.34488	8.96449e-245	1.55864e-244	TRUE	glyQ	Glycine--tRNA ligase alpha subunit
gene18407_1_04208	160.857	7.02261	4.26959	1.86561e-244	3.23645e-244	TRUE	gene18407_1_04208	hypothetical protein
gene18407_1_04899	456.607	139.437	1.46329	3.3273e-243	5.7593e-243	TRUE	gntR_4	Probable D-xylose utilization operon transcriptional repressor
gene18407_1_00076	506.396	102.582	2.05544	3.3091e-242	5.70234e-242	TRUE	3.1.2.-	Uncharacterized acyl-CoA thioester hydrolase HI_0827
gene18407_1_03110	754.398	85.2717	2.89714	1.46311e-241	2.51569e-241	TRUE	gene18407_1_03110	hypothetical protein
gene18407_1_00920	524.587	884.733	-1.0021	9.58179e-241	1.64023e-240	TRUE	frr	Ribosome-recycling factor
gene18407_1_03954	218.775	18.7914	3.29326	1.1375e-240	1.94291e-240	TRUE	gpgP	Glucosyl-3-phosphoglycerate phosphatase
gene18407_1_02905	198.102	45.9672	1.85952	2.8002e-240	4.76191e-240	TRUE	gene18407_1_02905	hypothetical protein
gene18407_1_01954	122.823	0.746968	7.11327	3.83963e-240	6.51523e-240	TRUE	gene18407_1_01954	hypothetical protein
gene18407_1_01215	147.702	286.899	-1.20589	4.19714e-240	7.10632e-240	TRUE	proA_1	Gamma-glutamyl phosphate reductase
gene18407_1_01171	258.82	574.393	-1.39813	4.1487e-238	7.00899e-238	TRUE	nusB	N utilization substance protein B
gene18407_1_05111	109.877	0.78204	6.88638	8.6585e-238	1.45963e-237	TRUE	gene18407_1_05111	hypothetical protein
gene18407_1_00735	86.5391	22.8772	1.6714	8.78496e-237	1.47773e-236	TRUE	1.-.-.-	Uncharacterized FAD-linked oxidoreductase Rv2280
gene18407_1_02895	341.947	84.4712	1.7692	1.72925e-235	2.9025e-235	TRUE	rstA	Transcriptional regulatory protein RstA
gene18407_1_00466	118.113	213.799	-1.10412	1.069e-231	1.78656e-231	TRUE	rhlE_1	ATP-dependent RNA helicase RhlE
gene18407_1_01832	183.529	349.114	-1.17573	4.28882e-231	7.15223e-231	TRUE	hisC_1	Histidinol-phosphate aminotransferase
gene18407_1_01772	129.441	283.502	-1.37911	5.8678e-231	9.76441e-231	TRUE	pyrB	Aspartate carbamoyltransferase
gene18407_1_00927	203.648	372.269	-1.11831	2.1288e-229	3.5198e-229	TRUE	lpxD	UDP-3-O-acylglucosamine N-acyltransferase
Novel01303	74.777	143.682	-1.19025	6.58253e-229	1.08605e-228	TRUE	Novel01303	ribose-phosphate pyrophosphokinase [Pseudomonas taiwanensis SJ9]
gene18407_1_01831	112.907	233.151	-1.29417	2.53594e-227	4.17518e-227	TRUE	hisD	Histidinol dehydrogenase
gene18407_1_02486	16.0376	65.1306	-2.26992	1.05885e-224	1.73592e-224	TRUE	fhuA_4	Ferrichrome-iron receptor
gene18407_1_00608	86.7899	161.186	-1.14117	1.22453e-223	2.0033e-223	TRUE	rimO_1	Ribosomal protein S12 methylthiotransferase RimO
gene18407_1_04976	187.189	4.25849	5.20996	4.84254e-219	7.856e-219	TRUE	gene18407_1_04976	hypothetical protein
gene18407_1_01440	60.1672	166.811	-1.71921	1.66077e-217	2.68302e-217	TRUE	ldc	Lysine/ornithine decarboxylase
gene18407_1_01267	478.122	192.785	1.06235	2.35859e-217	3.80245e-217	TRUE	limB	Limonene 1%2C2-monooxygenase
gene18407_1_02036	167.344	322.082	-1.19266	2.34978e-216	3.77257e-216	TRUE	rodZ	Cytoskeleton protein RodZ
gene18407_1_04470	35.2803	73.6956	-1.31076	5.63635e-216	9.03044e-216	TRUE	gene18407_1_04470	hypothetical protein
gene18407_1_00233	389.281	0.266266	10.2657	2.71464e-213	4.33144e-213	TRUE	gene18407_1_00233	hypothetical protein
gene18407_1_03150	195.781	347.402	-1.07541	6.15752e-212	9.80468e-212	TRUE	asd	Aspartate-semialdehyde dehydrogenase
gene18407_1_03132	161.692	278.504	-1.03249	1.13359e-211	1.80132e-211	TRUE	gltX	Glutamate--tRNA ligase
gene18407_1_01569	394.624	144.739	1.19898	1.52667e-209	2.42098e-209	TRUE	arfA	Peptidoglycan-binding protein ArfA
gene18407_1_00145	69.829	145.934	-1.31146	1.77216e-209	2.80455e-209	TRUE	yheS	Uncharacterized ABC transporter ATP-binding protein YheS
gene18407_1_00577	61.9277	151.521	-1.53891	3.95265e-208	6.24257e-208	TRUE	cydA	Cytochrome bd-I ubiquinol oxidase subunit 1
gene18407_1_00397	220.424	496.083	-1.41834	1.1774e-206	1.85573e-206	TRUE	ilvH	Acetolactate synthase isozyme 3 small subunit
gene18407_1_05300	87.0458	0.147535	8.95653	2.37138e-206	3.73001e-206	TRUE	gene18407_1_05300	hypothetical protein
gene18407_1_03203	181.344	463.795	-1.60281	4.80968e-206	7.54997e-206	TRUE	fkpB	FKBP-type 16 kDa peptidyl-prolyl cis-trans isomerase
gene18407_1_00099	46.9224	247.32	-2.64607	2.60381e-204	4.05449e-204	TRUE	exbD_1	Biopolymer transport protein ExbD
gene18407_1_00903	600.696	81.4774	2.63412	1.5131e-203	2.35139e-203	TRUE	cspA_1	Major cold shock protein CspA
gene18407_1_04177	210.746	18.0488	3.29749	9.72108e-201	1.50164e-200	TRUE	yafP_1	Uncharacterized N-acetyltransferase YafP
gene18407_1_02214	519.057	95.7347	2.19074	1.14126e-200	1.75944e-200	TRUE	gene18407_1_02214	hypothetical protein
gene18407_1_03951	130.567	0.0970762	10.1453	6.05465e-200	9.31568e-200	TRUE	gene18407_1_03951	hypothetical protein
gene18407_1_02379	45.6905	131.571	-1.77391	1.03691e-199	1.59223e-199	TRUE	cbiA	Cobyrinate a%2Cc-diamide synthase
gene18407_1_00622	128.705	250.845	-1.21077	1.09579e-197	1.676e-197	TRUE	hisZ	ATP phosphoribosyltransferase regulatory subunit
gene18407_1_02302	135.222	334.942	-1.55662	2.10836e-197	3.21838e-197	TRUE	gene18407_1_02302	hypothetical protein
gene18407_1_00254	110.071	229.827	-1.31016	3.869e-197	5.89436e-197	TRUE	potA_1	Spermidine/putrescine import ATP-binding protein PotA
gene18407_1_03830	143.826	357.323	-1.56094	9.17721e-196	1.39539e-195	TRUE	smrA	Probable DNA endonuclease SmrA
gene18407_1_01406	95.154	14.7977	2.43685	1.10898e-194	1.68291e-194	TRUE	gene18407_1_01406	hypothetical protein
gene18407_1_00886	104.625	208.38	-1.24203	2.70682e-194	4.09964e-194	TRUE	trpS	Tryptophan--tRNA ligase
gene18407_1_02741	397.588	39.9863	3.06565	3.74959e-193	5.65689e-193	TRUE	gene18407_1_02741	hypothetical protein
gene18407_1_01321	245.741	434.844	-1.0714	8.65175e-193	1.30273e-192	TRUE	minD	Septum site-determining protein MinD
gene18407_1_04377	24.1853	96.4717	-2.24402	2.40379e-191	3.60548e-191	TRUE	gabT_1	4-aminobutyrate aminotransferase GabT
gene18407_1_01457	96.5408	227.011	-1.4816	2.27038e-190	3.3988e-190	TRUE	dppC	Dipeptide transport system permease protein DppC
gene18407_1_02153	52.1124	122.946	-1.48637	9.18281e-190	1.37203e-189	TRUE	betA_2	Oxygen-dependent choline dehydrogenase
gene18407_1_02476	226.205	24.8717	2.93701	6.73577e-189	1.00063e-188	TRUE	gene18407_1_02476	hypothetical protein
gene18407_1_05098	630.673	260.741	1.02623	1.06516e-188	1.57932e-188	TRUE	scoA	Probable succinyl-CoA:3-ketoacid coenzyme A transferase subunit A
Novel00703	20.0445	60.533	-1.84256	2.87517e-188	4.25489e-188	TRUE	Novel00703	isoleucyl-tRNA synthetase [Pseudomonas sp. S13.1.2]
gene18407_1_01766	988.542	391.202	1.08934	1.5852e-187	2.34143e-187	TRUE	phoP_1	Alkaline phosphatase synthesis transcriptional regulatory protein PhoP
gene18407_1_01736	37.1906	114.823	-1.87444	3.37801e-187	4.98003e-187	TRUE	gene18407_1_01736	hypothetical protein
gene18407_1_04745	128.797	19.6485	2.46457	3.94492e-187	5.80475e-187	TRUE	gcvA_13	Glycine cleavage system transcriptional activator
gene18407_1_05162	78.0629	216.647	-1.72068	3.53134e-186	5.18635e-186	TRUE	kdsB	3-deoxy-manno-octulosonate cytidylyltransferase
gene18407_1_05070	690.12	142.365	2.02921	5.31389e-186	7.78957e-186	TRUE	gene18407_1_05070	hypothetical protein
gene18407_1_01655	43.5537	5.42317	2.75755	6.05858e-184	8.86444e-184	TRUE	papC	Outer membrane usher protein PapC
gene18407_1_00551	149.932	28.0461	2.17039	1.22655e-183	1.79121e-183	TRUE	mlrA_1	HTH-type transcriptional regulator MlrA
gene18407_1_02859	1165.03	392.775	1.32055	1.81816e-183	2.65019e-183	TRUE	clpS	ATP-dependent Clp protease adapter protein ClpS
gene18407_1_01172	81.5368	198.475	-1.53148	8.66194e-183	1.26021e-182	TRUE	thiL	Thiamine-monophosphate kinase
gene18407_1_02594	120.636	35.9459	1.49871	1.23649e-182	1.79559e-182	TRUE	gene18407_1_02594	hypothetical protein
gene18407_1_02116	53.0857	110.723	-1.3086	4.82929e-182	6.99981e-182	TRUE	rlmL	Ribosomal RNA large subunit methyltransferase K/L
gene18407_1_02035	185.656	319.325	-1.03044	1.78587e-181	2.58369e-181	TRUE	ispG	4-hydroxy-3-methylbut-2-en-1-yl diphosphate synthase (flavodoxin)
gene18407_1_01817	106.012	198.558	-1.15338	1.98466e-179	2.86595e-179	TRUE	rpoN	RNA polymerase sigma-54 factor
gene18407_1_03061	121.475	20.0973	2.34755	3.23774e-178	4.65811e-178	TRUE	gene18407_1_03061	hypothetical protein
gene18407_1_04453	60.1473	155.053	-1.61423	1.16157e-176	1.66805e-176	TRUE	fbpC	Fe(3+) ions import ATP-binding protein FbpC
gene18407_1_01604	1155.95	385.318	1.33692	1.49828e-176	2.14759e-176	TRUE	gene18407_1_01604	hypothetical protein
gene18407_1_03558	568.006	104.046	2.20064	1.82991e-176	2.61811e-176	TRUE	gene18407_1_03558	hypothetical protein
gene18407_1_01836	336.096	86.4291	1.71124	3.82811e-176	5.4669e-176	TRUE	kpsD	Polysialic acid transport protein KpsD
gene18407_1_05157	202.884	623.764	-1.86839	2.18799e-174	3.10748e-174	TRUE	valS	Valine--tRNA ligase
gene18407_1_03445	395.647	134.948	1.30376	3.27005e-172	4.6189e-172	TRUE	gene18407_1_03445	hypothetical protein
gene18407_1_03946	118.722	6.6251	3.91546	3.59729e-172	5.07188e-172	TRUE	gene18407_1_03946	hypothetical protein
gene18407_1_00437	1030.84	429.112	1.01636	3.74832e-172	5.27523e-172	TRUE	secG	Protein-export membrane protein SecG
gene18407_1_01681	209.948	408.028	-1.20668	1.67832e-171	2.35771e-171	TRUE	cpoB	Cell division coordinator CpoB
gene18407_1_01866	259.555	40.2368	2.44141	4.16773e-171	5.84428e-171	TRUE	gene18407_1_01866	hypothetical protein
gene18407_1_00236	255.144	29.9392	2.84316	2.6252e-170	3.66796e-170	TRUE	gene18407_1_00236	hypothetical protein
gene18407_1_04234	82.7666	25.1591	1.46993	3.90544e-170	5.44692e-170	TRUE	gene18407_1_04234	hypothetical protein
gene18407_1_01179	108.558	183.009	-1.00149	1.22169e-169	1.70083e-169	TRUE	dxs_1	1-deoxy-D-xylulose-5-phosphate synthase
gene18407_1_00871	70.633	138.313	-1.21757	1.36695e-168	1.89287e-168	TRUE	lpoA	Penicillin-binding protein activator LpoA
Novel00559	69.355	146.305	-1.32494	4.28987e-168	5.92977e-168	TRUE	Novel00559	pyruvate kinase [Pseudomonas putida SJ3]
gene18407_1_01007	46.0418	158.095	-2.02782	7.6461e-168	1.05502e-167	TRUE	pqqC_1	Pyrroloquinoline-quinone synthase
gene18407_1_03161	80.4062	208.926	-1.62566	8.80649e-168	1.21297e-167	TRUE	gdhI_2	Glucose 1-dehydrogenase 1
gene18407_1_03928	126.282	242.04	-1.18664	2.00828e-166	2.75634e-166	TRUE	yciC_2	Putative metal chaperone YciC
gene18407_1_01707	113.657	229.969	-1.26479	1.63581e-165	2.24116e-165	TRUE	arcB_1	Ornithine carbamoyltransferase%2C catabolic
gene18407_1_01590	32.3199	75.4933	-1.47197	1.96525e-165	2.68777e-165	TRUE	quiP_1	Acyl-homoserine lactone acylase QuiP
gene18407_1_03755	140.001	286.437	-1.28083	2.51709e-165	3.43642e-165	TRUE	thiG	Thiazole synthase
gene18407_1_02907	397.097	1.42159	7.8778	3.50285e-165	4.77381e-165	TRUE	gene18407_1_02907	hypothetical protein
gene18407_1_00445	229.22	469.033	-1.281	1.61839e-164	2.20173e-164	TRUE	greA_1	Transcription elongation factor GreA
gene18407_1_00121	106.849	206.64	-1.19958	4.5677e-164	6.19238e-164	TRUE	coaBC	Coenzyme A biosynthesis bifunctional protein CoaBC
Novel00029	45.0415	91.3583	-1.26833	2.90223e-163	3.92081e-163	TRUE	Novel00029	Na+/solute symporter [Pseudomonas putida TRO1]
gene18407_1_02413	109.269	195.876	-1.0901	3.76506e-162	5.07762e-162	TRUE	pitA_1	Low-affinity inorganic phosphate transporter 1
gene18407_1_04009	120.21	246.915	-1.2865	7.02219e-161	9.45381e-161	TRUE	prpB	2-methylisocitrate lyase
gene18407_1_05043	82.2531	184.279	-1.4118	8.00928e-161	1.0764e-160	TRUE	selD	Selenide%2C water dikinase
gene18407_1_03540	225.487	5.47003	5.11731	1.03647e-160	1.39055e-160	TRUE	gene18407_1_03540	hypothetical protein
gene18407_1_01713	36.0894	77.6537	-1.35352	5.08565e-159	6.78776e-159	TRUE	hemR	Hemin receptor
gene18407_1_02403	400.906	78.0712	2.11236	5.72994e-159	7.63455e-159	TRUE	sugE	Quaternary ammonium compound-resistance protein SugE
gene18407_1_01599	40.5097	89.5436	-1.39237	1.27663e-158	1.69806e-158	TRUE	dinG_1	Probable ATP-dependent helicase DinG
gene18407_1_03268	22.9466	83.8079	-2.11685	2.68818e-158	3.56946e-158	TRUE	dnaK_2	Chaperone protein DnaK
Novel00674	18.6134	70.0272	-2.15962	1.2872e-157	1.70336e-157	TRUE	Novel00674	DEAD-box ATP dependent DNA helicase [Pseudomonas sp. VLB120]
gene18407_1_03371	33.065	99.5879	-1.83871	2.11591e-157	2.79522e-157	TRUE	fccB	Sulfide dehydrogenase [flavocytochrome c] flavoprotein chain
gene18407_1_03959	271.05	36.4875	2.64504	5.24714e-156	6.90818e-156	TRUE	pucM	5-hydroxyisourate hydrolase
gene18407_1_04146	369.203	659.887	-1.08585	5.87682e-156	7.72409e-156	TRUE	hicB	Antitoxin HicB
gene18407_1_02478	77.5345	7.2333	3.17407	5.89013e-156	7.72847e-156	TRUE	xecA1	2-hydroxypropyl-CoM lyase
gene18407_1_01104	117.456	201.11	-1.0239	2.83624e-155	3.71516e-155	TRUE	ald1_1	Long-chain-aldehyde dehydrogenase
gene18407_1_01231	283.87	490.786	-1.03791	2.16031e-154	2.82024e-154	TRUE	lptE	LPS-assembly lipoprotein LptE
gene18407_1_02050	155.868	295.658	-1.17165	6.17462e-153	8.02033e-153	TRUE	suhB	Inositol-1-monophosphatase
gene18407_1_04454	42.6199	130.865	-1.86652	7.6443e-152	9.89618e-152	TRUE	argF	Ornithine carbamoyltransferase 1%2C phaseolotoxin-sensitive
gene18407_1_01572	189.82	36.3854	2.13515	1.53378e-150	1.979e-150	TRUE	bvgA_1	Virulence factors putative positive transcription regulator BvgA
gene18407_1_00906	37.2772	109.065	-1.79686	2.66426e-150	3.43191e-150	TRUE	dapE	Succinyl-diaminopimelate desuccinylase
gene18407_1_02043	116.491	291.309	-1.57037	2.74861e-150	3.5347e-150	TRUE	hscB	Co-chaperone protein HscB
gene18407_1_03260	182.887	325.705	-1.08065	3.97397e-150	5.10204e-150	TRUE	queF	NADPH-dependent 7-cyano-7-deazaguanine reductase
gene18407_1_03935	349.804	76.1689	1.95123	4.65046e-150	5.95087e-150	TRUE	yabJ_2	2-iminobutanoate/2-iminopropanoate deaminase
gene18407_1_04351	43.2697	109.91	-1.59294	4.73939e-150	6.05467e-150	TRUE	gntT	High-affinity gluconate transporter
gene18407_1_04480	296.147	23.816	3.38827	1.70627e-148	2.16552e-148	TRUE	gene18407_1_04480	hypothetical protein
gene18407_1_03546	10.3047	44.2175	-2.34935	2.61204e-148	3.30967e-148	TRUE	cirA_2	Colicin I receptor
gene18407_1_00576	52.5875	138.791	-1.64817	2.79035e-148	3.52983e-148	TRUE	cydB	Cytochrome bd-I ubiquinol oxidase subunit 2
gene18407_1_00604	138.536	265.118	-1.18441	2.8296e-148	3.57365e-148	TRUE	nadE	NH(3)-dependent NAD(+) synthetase
gene18407_1_02134	102.239	36.1849	1.25045	3.94027e-148	4.96829e-148	TRUE	pdeB_1	Cyclic di-GMP phosphodiesterase PdeB
gene18407_1_02477	69.0026	4.84378	3.5844	5.84853e-147	7.36245e-147	TRUE	gene18407_1_02477	hypothetical protein
gene18407_1_01639	165.69	31.4678	2.1485	1.95982e-146	2.45915e-146	TRUE	mcbR	HTH-type transcriptional regulator McbR
gene18407_1_01265	448.044	77.0635	2.29148	9.19548e-145	1.15197e-144	TRUE	gene18407_1_01265	hypothetical protein
gene18407_1_03052	55.6974	159.666	-1.76742	1.80907e-143	2.25539e-143	TRUE	lptB_2	Lipopolysaccharide export system ATP-binding protein LptB
gene18407_1_05115	54.6751	1.65432	4.79854	7.62062e-141	9.40995e-141	TRUE	cdhR_14	HTH-type transcriptional regulator CdhR
gene18407_1_00253	67.2994	162.192	-1.51708	1.73427e-140	2.13468e-140	TRUE	potH_1	Putrescine transport system permease protein PotH
gene18407_1_01057	464.451	159.011	1.29836	1.63788e-139	2.01284e-139	TRUE	rppH_1	RNA pyrophosphohydrolase
gene18407_1_02354	14.3314	59.3225	-2.29745	2.01499e-139	2.47237e-139	TRUE	gene18407_1_02354	hypothetical protein
gene18407_1_02086	138.906	50.7523	1.20452	2.34565e-139	2.87354e-139	TRUE	gene18407_1_02086	hypothetical protein
gene18407_1_01837	153.318	44.2667	1.54419	4.32553e-139	5.29062e-139	TRUE	gene18407_1_01837	hypothetical protein
gene18407_1_01811	41.9369	152.809	-2.11348	7.71526e-139	9.42178e-139	TRUE	sodB_1	Superoxide dismutase [Mn/Fe]
gene18407_1_04548	422.692	171.987	1.04926	6.8096e-138	8.28969e-138	TRUE	guaA_2	GMP synthase [glutamine-hydrolyzing]
gene18407_1_03512	36.4407	87.4376	-1.51075	1.27588e-136	1.55076e-136	TRUE	gene18407_1_03512	hypothetical protein
gene18407_1_02090	277.582	44.1835	2.40329	2.17829e-136	2.64344e-136	TRUE	comEA	ComE operon protein 1
gene18407_1_03764	49.053	109.244	-1.40319	2.18579e-136	2.64841e-136	TRUE	3.4.24.-	Uncharacterized zinc protease Rv2782c
gene18407_1_00648	84.4902	143.488	-1.01212	2.22375e-136	2.68601e-136	TRUE	parE	DNA topoisomerase 4 subunit B
gene18407_1_01637	37.9298	0.42824	6.22073	1.07035e-135	1.29084e-135	TRUE	ttuB_1	Putative tartrate transporter
gene18407_1_00119	98.5727	174.647	-1.07323	3.95172e-134	4.75835e-134	TRUE	algC	Phosphomannomutase/phosphoglucomutase
gene18407_1_04233	137.883	32.315	1.84513	2.64381e-133	3.16871e-133	TRUE	gene18407_1_04233	hypothetical protein
gene18407_1_00357	246.394	500.743	-1.27115	5.72649e-133	6.85282e-133	TRUE	sdhD	Succinate dehydrogenase hydrophobic membrane anchor subunit
gene18407_1_05119	99.9659	0.812731	6.69447	2.48334e-132	2.96264e-132	TRUE	gene18407_1_05119	hypothetical protein
gene18407_1_01942	368.186	146.504	1.08145	1.92199e-131	2.28592e-131	TRUE	gene18407_1_01942	hypothetical protein
gene18407_1_05286	119.154	229.084	-1.19109	2.77049e-131	3.285e-131	TRUE	yfeX	Probable deferrochelatase/peroxidase YfeX
Novel01094	44.5727	91.074	-1.27892	1.54825e-129	1.82739e-129	TRUE	Novel01094	Beta-ketoacyl synthase [Pseudomonas putida GB-1]
gene18407_1_00849	121.902	260.499	-1.3436	2.42503e-129	2.8579e-129	TRUE	yfcF	Glutathione S-transferase YfcF
gene18407_1_00828	67.3986	151.272	-1.4144	2.50226e-129	2.94445e-129	TRUE	metN_2	Methionine import ATP-binding protein MetN
gene18407_1_02700	105.804	235.719	-1.40371	2.91707e-129	3.42736e-129	TRUE	purN	Phosphoribosylglycinamide formyltransferase
gene18407_1_05079	725.186	292.483	1.06195	1.1177e-128	1.31124e-128	TRUE	gene18407_1_05079	hypothetical protein
gene18407_1_03384	29.4294	83.8098	-1.7579	8.18667e-128	9.57525e-128	TRUE	rsmB	Ribosomal RNA small subunit methyltransferase B
gene18407_1_02227	181.478	306.642	-1.0048	1.44257e-127	1.68471e-127	TRUE	prfB	Peptide chain release factor RF2
gene18407_1_00902	95.2037	184.946	-1.20606	3.33984e-126	3.89458e-126	TRUE	yhdW	Putative amino-acid ABC transporter-binding protein YhdW
gene18407_1_00848	131.89	236.444	-1.0902	4.8615e-126	5.66047e-126	TRUE	mutT	8-oxo-dGTP diphosphatase
gene18407_1_01854	48.8672	5.39019	2.93241	1.44695e-125	1.6797e-125	TRUE	wcaJ	UDP-glucose:undecaprenyl-phosphate glucose-1-phosphate transferase
gene18407_1_01610	110.345	194.502	-1.0658	2.50819e-125	2.90731e-125	TRUE	bktB	Beta-ketothiolase BktB
gene18407_1_01902	65.7587	161.151	-1.5412	1.78614e-124	2.06111e-124	TRUE	rsmA	Ribosomal RNA small subunit methyltransferase A
gene18407_1_02948	60.1595	8.92407	2.50498	3.47935e-124	4.00903e-124	TRUE	gene18407_1_02948	hypothetical protein
gene18407_1_00580	30.5838	92.1376	-1.83906	6.38877e-124	7.35045e-124	TRUE	trmA	tRNA/tmRNA (uracil-C(5))-methyltransferase
gene18407_1_03370	107.472	209.448	-1.21067	1.05257e-123	1.20922e-123	TRUE	3.-.-.-	Probable metallo-hydrolase BURPS1710b_2304
gene18407_1_02765	953.086	393.648	1.02766	2.30588e-123	2.64121e-123	TRUE	gene18407_1_02765	hypothetical protein
gene18407_1_02056	109.802	210.192	-1.18485	3.09469e-123	3.53952e-123	TRUE	gene18407_1_02056	hypothetical protein
gene18407_1_04006	76.3383	138.261	-1.10496	1.73707e-122	1.98091e-122	TRUE	gene18407_1_04006	hypothetical protein
gene18407_1_02860	378.557	75.5186	2.07756	4.19813e-121	4.78041e-121	TRUE	cspD	Cold shock-like protein CspD
gene18407_1_02241	122.608	232.102	-1.16874	6.97697e-121	7.93302e-121	TRUE	namA_1	NADPH dehydrogenase
gene18407_1_00728	209.52	13.1567	3.74518	2.03056e-119	2.29201e-119	TRUE	gene18407_1_00728	hypothetical protein
gene18407_1_00111	75.3311	166.389	-1.39128	4.38727e-119	4.94496e-119	TRUE	gene18407_1_00111	hypothetical protein
gene18407_1_01694	336.369	585.588	-1.04788	4.95603e-119	5.57791e-119	TRUE	gcvH_2	Glycine cleavage system H protein
gene18407_1_02856	385.283	64.7245	2.32549	6.07164e-119	6.82359e-119	TRUE	infA	Translation initiation factor IF-1
gene18407_1_04054	50.3575	122.534	-1.53094	2.15505e-118	2.41844e-118	TRUE	plsX	Phosphate acyltransferase
gene18407_1_02131	143.925	247.127	-1.02798	2.77232e-118	3.10666e-118	TRUE	glpE_2	Thiosulfate sulfurtransferase GlpE
gene18407_1_04300	221.969	25.6987	2.86255	6.26129e-117	6.96607e-117	TRUE	pchB	Isochorismate pyruvate lyase
gene18407_1_01703	81.0224	16.6218	2.0372	7.49882e-117	8.33094e-117	TRUE	gltS	Sodium/glutamate symporter
gene18407_1_00891	280.27	0	10.4173	1.13328e-116	1.25724e-116	TRUE	gene18407_1_00891	hypothetical protein
gene18407_1_00762	74.0458	137.775	-1.14387	1.4913e-115	1.65205e-115	TRUE	bepC_1	Outer membrane efflux protein BepC
gene18407_1_00504	72.5597	158.304	-1.3735	2.08296e-115	2.30419e-115	TRUE	gene18407_1_00504	hypothetical protein
gene18407_1_04632	32.0855	56.8508	-1.0733	3.6469e-115	4.02849e-115	TRUE	recB	RecBCD enzyme subunit RecB
Novel01100	54.0571	109.138	-1.26165	1.08001e-114	1.19132e-114	TRUE	Novel01100	type II citrate synthase [Pseudomonas sp. S13.1.2]
gene18407_1_01264	438.008	150.122	1.29678	1.23511e-113	1.36047e-113	TRUE	gene18407_1_01264	hypothetical protein
gene18407_1_04375	16.1319	56.7649	-2.06313	2.19045e-113	2.40594e-113	TRUE	gabP_2	GABA permease
gene18407_1_01480	64.2404	8.48162	2.67303	2.24663e-113	2.46416e-113	TRUE	gene18407_1_01480	hypothetical protein
gene18407_1_01036	44.1441	103.844	-1.48216	2.5004e-113	2.73863e-113	TRUE	rlmI_1	Ribosomal RNA large subunit methyltransferase I
Novel00550	56.3153	108.098	-1.18879	5.18096e-113	5.66657e-113	TRUE	Novel00550	outer membrane porin [Pseudomonas putida GB-1]
gene18407_1_00942	102.709	198.943	-1.20184	2.1606e-112	2.35646e-112	TRUE	yeiG	S-formylglutathione hydrolase YeiG
gene18407_1_02083	92.2883	22.9364	1.76047	3.34397e-112	3.64199e-112	TRUE	pimA	Phosphatidyl-myo-inositol mannosyltransferase
Novel00490	23.6108	80.6348	-2.02	1.525e-111	1.65858e-111	TRUE	Novel00490	outer membrane protein [Pseudomonas putida NBRC 14164]
gene18407_1_00333	108.36	259.113	-1.5058	4.78571e-111	5.19762e-111	TRUE	sixA	Phosphohistidine phosphatase SixA
gene18407_1_03385	27.7781	89.0878	-1.92932	5.03276e-110	5.45829e-110	TRUE	fmt	Methionyl-tRNA formyltransferase
gene18407_1_03239	46.7883	85.4078	-1.11626	1.00474e-109	1.08665e-109	TRUE	ycaO	Ribosomal protein S12 methylthiotransferase accessory factor YcaO
gene18407_1_02149	149.974	53.7857	1.23138	2.67443e-109	2.88844e-109	TRUE	mshA	D-inositol-3-phosphate glycosyltransferase
gene18407_1_02219	305.714	520.058	-1.01453	2.97477e-108	3.20388e-108	TRUE	gene18407_1_02219	hypothetical protein
gene18407_1_02257	497.115	122.555	1.7721	3.838e-108	4.12787e-108	TRUE	gene18407_1_02257	hypothetical protein
gene18407_1_02827	46.2488	104.39	-1.42254	4.93259e-108	5.29778e-108	TRUE	hutI_2	Imidazolonepropionase
gene18407_1_01745	688.648	277.372	1.0639	8.49287e-108	9.10904e-108	TRUE	gene18407_1_01745	hypothetical protein
gene18407_1_00687	24.9766	71.9486	-1.77443	1.17181e-107	1.25509e-107	TRUE	uraA	Uracil permease
gene18407_1_02154	62.2932	117.07	-1.15827	1.57619e-107	1.68588e-107	TRUE	betB_1	NAD/NADP-dependent betaine aldehyde dehydrogenase
gene18407_1_00281	594.791	124.988	2.00255	1.33417e-106	1.42506e-106	TRUE	gene18407_1_00281	hypothetical protein
gene18407_1_01051	168.125	28.1468	2.33045	1.02195e-105	1.08707e-105	TRUE	zntR	HTH-type transcriptional regulator ZntR
gene18407_1_01607	61.0552	110.907	-1.1092	2.54641e-105	2.70126e-105	TRUE	gene18407_1_01607	hypothetical protein
gene18407_1_01868	67.2388	130.913	-1.20929	5.95387e-105	6.29871e-105	TRUE	tyrS	Tyrosine--tRNA ligase
gene18407_1_04121	765.179	312.695	1.043	8.05299e-105	8.49623e-105	TRUE	gene18407_1_04121	hypothetical protein
gene18407_1_03383	39.6172	89.1235	-1.41772	1.31129e-104	1.38159e-104	TRUE	trkA	Trk system potassium uptake protein TrkA
gene18407_1_02137	62.4061	156.265	-1.57228	1.4166e-104	1.49052e-104	TRUE	cbbZC	Phosphoglycolate phosphatase%2C chromosomal
gene18407_1_00945	87.0051	182.398	-1.31596	2.62012e-104	2.7531e-104	TRUE	surE	5'-nucleotidase SurE
gene18407_1_01218	79.3934	208.968	-1.64423	6.72171e-104	7.04376e-104	TRUE	rlmH	Ribosomal RNA large subunit methyltransferase H
gene18407_1_01409	203.888	66.0307	1.37853	9.4755e-104	9.91608e-104	TRUE	gene18407_1_01409	hypothetical protein
gene18407_1_03463	116.946	256.565	-1.38153	1.04506e-103	1.09218e-103	TRUE	gene18407_1_03463	hypothetical protein
gene18407_1_04012	59.1553	120.071	-1.26935	3.95604e-103	4.12884e-103	TRUE	prpF	2-methyl-aconitate isomerase
gene18407_1_02051	297.088	106.042	1.23821	4.4882e-103	4.67795e-103	TRUE	lasI	Acyl-homoserine-lactone synthase
gene18407_1_00999	30.8501	5.40566	2.26469	7.04801e-103	7.33612e-103	TRUE	quiA_1	Quinate/shikimate dehydrogenase (quinone)
gene18407_1_02750	75.7358	177.329	-1.47543	8.50087e-103	8.82469e-103	TRUE	hisH	Imidazole glycerol phosphate synthase subunit HisH
gene18407_1_01634	37.4375	2.40424	3.71279	7.73237e-102	7.98415e-102	TRUE	3.1.1.2	Arylesterase
gene18407_1_02082	66.9213	13.3296	2.07979	4.12375e-101	4.24672e-101	TRUE	gene18407_1_02082	hypothetical protein
gene18407_1_00054	229.468	88.0336	1.13412	4.14406e-101	4.26198e-101	TRUE	hexR_1	HTH-type transcriptional regulator HexR
gene18407_1_03320	146.168	250.027	-1.0225	1.30612e-100	1.33973e-100	TRUE	gene18407_1_03320	hypothetical protein
gene18407_1_00571	566.548	236.444	1.01265	1.42536e-100	1.46011e-100	TRUE	mscL	Large-conductance mechanosensitive channel
gene18407_1_02606	66.8508	121.466	-1.10958	1.93369e-100	1.97822e-100	TRUE	gltD_1	Glutamate synthase [NADPH] small chain
gene18407_1_02136	124.169	227.399	-1.12096	7.83243e-100	8.00223e-100	TRUE	yciK	Uncharacterized oxidoreductase YciK
gene18407_1_00482	81.5835	152.268	-1.14831	1.35256e-99	1.37645e-99	TRUE	epd	D-erythrose-4-phosphate dehydrogenase
gene18407_1_00579	22.7158	65.1057	-1.76713	2.59871e-99	2.64113e-99	TRUE	adeP_1	Adenine permease AdeP
gene18407_1_02411	140.268	40.8837	1.53055	3.64209e-99	3.69669e-99	TRUE	pcaR_1	Pca regulon regulatory protein
gene18407_1_02091	487.766	99.8498	2.04032	1.68749e-98	1.71056e-98	TRUE	gene18407_1_02091	hypothetical protein
gene18407_1_00919	154.783	262.218	-1.00856	2.45079e-97	2.46816e-97	TRUE	pyrH	Uridylate kinase
gene18407_1_03043	530.947	194.943	1.19747	3.43768e-97	3.45755e-97	TRUE	gene18407_1_03043	hypothetical protein
gene18407_1_00913	130.674	53.0641	1.05212	6.25606e-97	6.28406e-97	TRUE	nhaK	Sodium%2C potassium%2C lithium and rubidium/H(+) antiporter
gene18407_1_01567	91.9505	190.984	-1.30256	6.80657e-97	6.82818e-97	TRUE	rnt	Ribonuclease T
gene18407_1_01366	59.1345	112.905	-1.18108	1.02351e-96	1.02543e-96	TRUE	dctD_2	C4-dicarboxylate transport transcriptional regulatory protein DctD
gene18407_1_01362	120.365	219.397	-1.11417	3.18171e-96	3.17947e-96	TRUE	glnM_2	Probable glutamine ABC transporter permease protein GlnM
gene18407_1_02350	79.2853	163.586	-1.29297	1.44431e-95	1.43774e-95	TRUE	argO	Arginine exporter protein ArgO
gene18407_1_02369	55.667	118.966	-1.3437	7.03536e-95	6.99436e-95	TRUE	gene18407_1_02369	hypothetical protein
gene18407_1_02099	31.3444	82.9287	-1.65171	1.29103e-94	1.28023e-94	TRUE	rlmM	Ribosomal RNA large subunit methyltransferase M
gene18407_1_00153	351.389	122.172	1.27611	2.11057e-94	2.09023e-94	TRUE	hrp1	Hypoxic response protein 1
gene18407_1_03793	342.296	67.628	2.09151	2.23939e-94	2.21216e-94	TRUE	gene18407_1_03793	hypothetical protein
gene18407_1_02100	36.1251	63.4407	-1.06045	2.66365e-94	2.62457e-94	TRUE	acnA	Aconitate hydratase A
gene18407_1_01458	91.0085	163.351	-1.09194	6.70082e-94	6.58578e-94	TRUE	dppB_1	Dipeptide transport system permease protein DppB
gene18407_1_01728	29.1266	84.2334	-1.7801	1.48292e-93	1.45562e-93	TRUE	gene18407_1_01728	hypothetical protein
gene18407_1_00944	38.9669	93.5363	-1.51132	2.65502e-93	2.60284e-93	TRUE	truD	tRNA pseudouridine synthase D
gene18407_1_02378	63.4535	155.961	-1.54546	6.48122e-93	6.34582e-93	TRUE	cobO	Cob(I)yrinic acid a%2Cc-diamide adenosyltransferase
gene18407_1_05342	174.919	58.4103	1.33435	8.31689e-93	8.13287e-93	TRUE	gene18407_1_05342	hypothetical protein
gene18407_1_01628	81.8945	18.3912	1.90671	1.04034e-91	1.01222e-91	TRUE	ccpA	Catabolite control protein A
gene18407_1_04305	267.213	60.4859	1.89528	4.45228e-91	4.30491e-91	TRUE	gene18407_1_04305	hypothetical protein
gene18407_1_01230	65.9355	129.124	-1.21767	8.6675e-91	8.37018e-91	TRUE	holA	DNA polymerase III subunit delta
gene18407_1_04620	13.0252	43.0541	-1.97289	1.09906e-90	1.06004e-90	TRUE	katG	Catalase-peroxidase
gene18407_1_03963	29.3719	71.6623	-1.53482	3.54305e-90	3.41302e-90	TRUE	guaD_2	Guanine deaminase
gene18407_1_03991	23.2364	57.6666	-1.55939	5.52181e-90	5.30596e-90	TRUE	1.2.1.26	Alpha-ketoglutaric semialdehyde dehydrogenase
gene18407_1_00969	42.9735	89.2141	-1.30187	1.36733e-89	1.31064e-89	TRUE	oprD_4	Porin D
gene18407_1_04832	433.348	145.856	1.32294	1.76168e-89	1.68654e-89	TRUE	gene18407_1_04832	hypothetical protein
gene18407_1_01600	35.2433	65.0503	-1.13225	4.84065e-89	4.62278e-89	TRUE	gene18407_1_01600	hypothetical protein
gene18407_1_04588	300.208	76.545	1.72354	5.42804e-89	5.17737e-89	TRUE	gene18407_1_04588	hypothetical protein
gene18407_1_03638	56.6871	167.555	-1.81158	5.54866e-89	5.28591e-89	TRUE	gene18407_1_03638	hypothetical protein
gene18407_1_04654	42.1661	89.2428	-1.3297	7.27555e-89	6.92253e-89	TRUE	sdaC	Serine transporter
gene18407_1_04134	110.498	43.2963	1.10366	4.00285e-88	3.7854e-88	TRUE	mcpP	Methyl-accepting chemotaxis protein McpP
gene18407_1_02132	70.0936	159.267	-1.43214	9.24734e-88	8.72372e-88	TRUE	gene18407_1_02132	hypothetical protein
gene18407_1_04661	48.4104	110.987	-1.44505	1.50328e-87	1.41472e-87	TRUE	gene18407_1_04661	hypothetical protein
gene18407_1_04458	250.472	35.6176	2.56595	3.85548e-87	3.61518e-87	TRUE	bfd	Bacterioferritin-associated ferredoxin
gene18407_1_02754	46.2562	100.287	-1.36446	1.14968e-86	1.07413e-86	TRUE	mutY	Adenine DNA glycosylase
gene18407_1_04848	950.57	382.939	1.06364	1.7013e-86	1.58567e-86	TRUE	csrA_3	Carbon storage regulator homolog
gene18407_1_01114	63.5873	23.662	1.17813	8.42907e-85	7.83737e-85	TRUE	pupA_2	Ferric-pseudobactin 358 receptor
gene18407_1_03444	604.458	214.816	1.2445	1.08796e-84	1.01038e-84	TRUE	gene18407_1_03444	hypothetical protein
gene18407_1_00285	88.2446	24.5668	1.59675	1.3419e-84	1.24472e-84	TRUE	yhhJ	Inner membrane transport permease YhhJ
gene18407_1_03441	188.479	64.6823	1.29492	6.0151e-84	5.55952e-84	TRUE	gene18407_1_03441	hypothetical protein
gene18407_1_03751	63.682	151.509	-1.49849	6.64023e-84	6.13e-84	TRUE	rdgB	dITP/XTP pyrophosphatase
gene18407_1_01668	177.316	299.613	-1.00482	1.27077e-83	1.17034e-83	TRUE	gcvR	Glycine cleavage system transcriptional repressor
gene18407_1_00699	75.8969	135.917	-1.08866	1.67781e-83	1.54337e-83	TRUE	prfA	Peptide chain release factor RF1
gene18407_1_02552	39.1046	2.19278	3.90846	3.56473e-83	3.27522e-83	TRUE	gene18407_1_02552	hypothetical protein
gene18407_1_04199	13.4093	53.6372	-2.24804	4.42207e-83	4.05812e-83	TRUE	gene18407_1_04199	hypothetical protein
gene18407_1_04183	447.327	158.608	1.24783	6.77711e-83	6.19733e-83	TRUE	yjcH_2	Inner membrane protein YjcH
gene18407_1_04711	238.557	54.6094	1.87907	7.19231e-83	6.56927e-83	TRUE	gene18407_1_04711	hypothetical protein
gene18407_1_01786	102.288	198.528	-1.20474	1.10282e-82	1.00492e-82	TRUE	gene18407_1_01786	hypothetical protein
gene18407_1_01479	163.3	31.5586	2.12338	4.01488e-82	3.64989e-82	TRUE	merR1	Mercuric resistance operon regulatory protein
gene18407_1_00088	227.451	68.9028	1.47488	3.70644e-81	3.35768e-81	TRUE	gene18407_1_00088	hypothetical protein
gene18407_1_02527	13.5648	33.6531	-1.55892	7.13764e-81	6.45848e-81	TRUE	pupB_1	Ferric-pseudobactin BN7/BN8 receptor
gene18407_1_00469	75.5459	145.044	-1.18911	2.80787e-80	2.53774e-80	TRUE	metF	5%2C10-methylenetetrahydrofolate reductase
gene18407_1_00485	149.448	314.146	-1.31983	7.3315e-80	6.61844e-80	TRUE	mliC	Membrane-bound lysozyme inhibitor of C-type lysozyme
gene18407_1_02604	247.765	65.5565	1.67012	2.49595e-79	2.25058e-79	TRUE	gene18407_1_02604	hypothetical protein
gene18407_1_04408	34.0821	84.6726	-1.56093	2.56691e-79	2.31187e-79	TRUE	pcpR_4	PCP degradation transcriptional activation protein
gene18407_1_04420	180.101	22.7565	2.73642	2.62272e-79	2.3594e-79	TRUE	gene18407_1_04420	hypothetical protein
Novel00558	88.8076	14.3901	2.37756	2.64433e-79	2.37608e-79	TRUE	Novel00558	exonuclease I [Pseudomonas plecoglossicida NB2011]
gene18407_1_05116	23.3195	0.762489	4.68663	2.0417e-78	1.83034e-78	TRUE	puuB_14	Gamma-glutamylputrescine oxidoreductase
gene18407_1_01957	93.5435	169.114	-1.10233	3.06695e-78	2.73366e-78	TRUE	thiD	Hydroxymethylpyrimidine/phosphomethylpyrimidine kinase
gene18407_1_03684	23.2447	74.6616	-1.93151	4.57643e-78	4.06974e-78	TRUE	gene18407_1_03684	hypothetical protein
gene18407_1_03524	189.388	63.443	1.32977	1.32625e-77	1.17806e-77	TRUE	gstB_1	Glutathione S-transferase GstB
gene18407_1_01359	49.6651	90.0677	-1.10682	1.34787e-77	1.1959e-77	TRUE	glpD	Aerobic glycerol-3-phosphate dehydrogenase
gene18407_1_01652	162.932	50.03	1.45536	6.01966e-77	5.33483e-77	TRUE	bvgA_2	Virulence factors putative positive transcription regulator BvgA
gene18407_1_03425	554.455	230.196	1.02017	1.31598e-76	1.16493e-76	TRUE	gene18407_1_03425	hypothetical protein
gene18407_1_04465	10.0104	36.1321	-2.09983	3.2263e-76	2.84948e-76	TRUE	kgtP_2	Alpha-ketoglutarate permease
gene18407_1_02105	253.718	49.9748	2.09591	3.34792e-76	2.95354e-76	TRUE	gene18407_1_02105	hypothetical protein
gene18407_1_00484	116.045	313.665	-1.68259	6.17446e-76	5.43474e-76	TRUE	gene18407_1_00484	hypothetical protein
gene18407_1_00984	305.758	94.0403	1.453	7.66076e-76	6.73534e-76	TRUE	glpE_1	Thiosulfate sulfurtransferase GlpE
gene18407_1_00572	164.631	62.8109	1.1421	1.26274e-75	1.10894e-75	TRUE	fpr_1	Ferredoxin--NADP reductase
gene18407_1_04255	28.8705	73.2548	-1.59137	1.35439e-75	1.18809e-75	TRUE	btuF_4	Vitamin B12-binding protein
gene18407_1_02085	123.708	14.3501	2.85976	5.22665e-75	4.56422e-75	TRUE	gene18407_1_02085	hypothetical protein
gene18407_1_03270	364.267	121.061	1.34123	5.8409e-75	5.08916e-75	TRUE	cbpM	Chaperone modulatory protein CbpM
gene18407_1_00370	240.772	72.6072	1.48144	6.54028e-75	5.69213e-75	TRUE	mqsA	Antitoxin MqsA
gene18407_1_01810	19.97	90.2279	-2.42379	5.25436e-74	4.56273e-74	TRUE	gene18407_1_01810	hypothetical protein
gene18407_1_01382	27.6438	62.9525	-1.43535	1.03253e-73	8.95614e-74	TRUE	oprB_2	Porin B
gene18407_1_03831	265.992	452.291	-1.01391	1.52632e-73	1.32097e-73	TRUE	gene18407_1_03831	hypothetical protein
gene18407_1_03279	50.3857	91.616	-1.11063	1.67742e-73	1.45013e-73	TRUE	gene18407_1_03279	hypothetical protein
gene18407_1_01647	193.482	32.0881	2.34404	1.96419e-73	1.69615e-73	TRUE	gene18407_1_01647	hypothetical protein
gene18407_1_01427	99.406	17.7067	2.241	4.14969e-73	3.57544e-73	TRUE	gene18407_1_01427	hypothetical protein
gene18407_1_03012	61.2168	115.765	-1.16724	2.52782e-72	2.17318e-72	TRUE	gene18407_1_03012	hypothetical protein
gene18407_1_00970	190.114	24.603	2.70192	3.30294e-72	2.83641e-72	TRUE	gene18407_1_00970	hypothetical protein
gene18407_1_01300	356.096	97.117	1.62643	4.25512e-72	3.65005e-72	TRUE	gene18407_1_01300	hypothetical protein
gene18407_1_04059	63.1109	125.605	-1.24098	6.2809e-72	5.38183e-72	TRUE	pabC	Aminodeoxychorismate lyase
gene18407_1_03641	27.7061	57.3264	-1.29704	9.07165e-72	7.76452e-72	TRUE	gene18407_1_03641	Uncharacterized signaling protein CC_0091
gene18407_1_02949	89.5516	29.2516	1.36616	1.13407e-71	9.69594e-72	TRUE	ubiG_5	Ubiquinone biosynthesis O-methyltransferase
gene18407_1_02595	56.0884	1.38064	5.09625	2.04602e-71	1.74735e-71	TRUE	gene18407_1_02595	hypothetical protein
gene18407_1_01838	70.6447	23.941	1.31305	2.13722e-71	1.82323e-71	TRUE	gene18407_1_01838	hypothetical protein
gene18407_1_01015	76.623	24.2346	1.41267	5.22085e-71	4.44893e-71	TRUE	vdcA_2	Diguanylate cyclase VdcA
gene18407_1_04404	84.6504	190.463	-1.41797	6.28521e-71	5.35005e-71	TRUE	gene18407_1_04404	hypothetical protein
gene18407_1_01860	19.7495	50.2996	-1.59677	2.98677e-70	2.53127e-70	TRUE	puuA_4	Gamma-glutamylputrescine synthetase PuuA
gene18407_1_00494	23.0562	54.403	-1.48657	8.58442e-70	7.25145e-70	TRUE	dbpA	ATP-dependent RNA helicase DbpA
gene18407_1_04024	393.821	96.4067	1.78229	2.64718e-69	2.23127e-69	TRUE	gene18407_1_04024	hypothetical protein
gene18407_1_00892	126.013	1.62075	6.03273	2.80431e-69	2.36114e-69	TRUE	gene18407_1_00892	hypothetical protein
gene18407_1_01245	44.4009	11.9541	1.64504	5.64731e-69	4.74457e-69	TRUE	gene18407_1_01245	hypothetical protein
gene18407_1_00804	27.6018	98.6541	-2.08566	8.22152e-69	6.89234e-69	TRUE	ivy	Inhibitor of vertebrate lysozyme
gene18407_1_02906	60.2632	14.691	1.7883	1.53791e-68	1.2865e-68	TRUE	gene18407_1_02906	hypothetical protein
gene18407_1_02475	148.764	15.5322	3.01165	3.33313e-68	2.77923e-68	TRUE	gene18407_1_02475	hypothetical protein
gene18407_1_01436	11.982	28.2826	-1.48709	1.03639e-67	8.6139e-68	TRUE	cysJ_2	Sulfite reductase [NADPH] flavoprotein alpha-component
gene18407_1_01656	62.4357	10.498	2.32421	1.35898e-67	1.12709e-67	TRUE	papD	Chaperone protein PapD
gene18407_1_01922	219.181	90.8338	1.02278	1.39139e-67	1.15274e-67	TRUE	polC_2	DNA polymerase III PolC-type
gene18407_1_00420	78.8258	139.693	-1.07356	2.67116e-67	2.1989e-67	TRUE	panC	Pantothenate synthetase
gene18407_1_01654	50.1645	1.75736	4.58715	8.22653e-67	6.75774e-67	TRUE	papH	PAP fimbrial minor pilin protein
gene18407_1_00229	22.2499	70.2443	-1.90663	1.17158e-66	9.61383e-67	TRUE	ompR_2	Transcriptional regulatory protein OmpR
gene18407_1_00286	284.964	102.927	1.22112	1.2481e-66	1.02309e-66	TRUE	gene18407_1_00286	hypothetical protein
gene18407_1_01481	34.761	2.7026	3.43701	2.1736e-66	1.77986e-66	TRUE	gene18407_1_01481	hypothetical protein
gene18407_1_04191	21.7505	47.1179	-1.36327	8.5186e-66	6.93885e-66	TRUE	asnB	Asparagine synthetase [glutamine-hydrolyzing] 1
gene18407_1_04678	32.8747	10.0263	1.46515	1.46891e-65	1.194e-65	TRUE	bcsA	Cellulose synthase catalytic subunit [UDP-forming]
gene18407_1_04284	20.8641	41.7283	-1.24804	1.69915e-65	1.3797e-65	TRUE	glgB	1%2C4-alpha-glucan branching enzyme GlgB
gene18407_1_02215	113.074	191.854	-1.01078	1.79662e-65	1.45732e-65	TRUE	tsaB	tRNA threonylcarbamoyladenosine biosynthesis protein TsaB
gene18407_1_04575	166.658	21.4223	2.71166	2.05024e-65	1.66131e-65	TRUE	gene18407_1_04575	hypothetical protein
gene18407_1_02820	45.5836	240.074	-2.64493	4.2176e-65	3.41394e-65	TRUE	tufA_1	Elongation factor Tu-A
gene18407_1_00829	56.0407	120.319	-1.35036	7.15331e-65	5.7782e-65	TRUE	metP	Methionine import system permease protein MetP
gene18407_1_04785	63.3397	111.358	-1.06206	7.26665e-65	5.86364e-65	TRUE	aroF_2	Phospho-2-dehydro-3-deoxyheptonate aldolase%2C Tyr-sensitive
gene18407_1_03418	427.809	170.121	1.08236	8.44834e-65	6.81009e-65	TRUE	gene18407_1_03418	hypothetical protein
gene18407_1_03051	39.2345	76.3338	-1.20824	9.48573e-65	7.63045e-65	TRUE	livH_4	High-affinity branched-chain amino acid transport system permease protein LivH
gene18407_1_02084	36.6003	9.11466	1.75755	1.31509e-64	1.05568e-64	TRUE	gene18407_1_02084	hypothetical protein
gene18407_1_01209	265.416	100.06	1.15935	2.06959e-64	1.65964e-64	TRUE	4.2.1.17	Probable enoyl-CoA hydratase 1
gene18407_1_01984	29.87	58.2931	-1.21267	3.14365e-64	2.51315e-64	TRUE	6.2.1.3	Long-chain-fatty-acid--CoA ligase
gene18407_1_04041	38.8592	67.381	-1.04213	5.5495e-64	4.4228e-64	TRUE	1.1.99.3	Gluconate 2-dehydrogenase flavoprotein
gene18407_1_05131	330.633	87.1153	1.67619	1.13839e-63	9.05408e-64	TRUE	gene18407_1_05131	hypothetical protein
gene18407_1_03527	219.913	46.7102	1.98708	1.65583e-63	1.3129e-63	TRUE	yafN	Antitoxin YafN
gene18407_1_01919	8.96309	23.8901	-1.66239	1.79595e-63	1.42255e-63	TRUE	fhuA_3	Ferrichrome-iron receptor
gene18407_1_03202	113.62	206.921	-1.11291	3.15037e-63	2.49282e-63	TRUE	lspA	Lipoprotein signal peptidase
gene18407_1_04713	146.617	19.5055	2.66205	4.37249e-63	3.45633e-63	TRUE	gene18407_1_04713	hypothetical protein
gene18407_1_02424	202.858	59.817	1.5138	4.90618e-63	3.87426e-63	TRUE	gene18407_1_02424	hypothetical protein
gene18407_1_01388	61.6946	20.5282	1.3395	8.46031e-63	6.67404e-63	TRUE	oatA_1	O-acetyltransferase OatA
gene18407_1_04581	28.611	51.8344	-1.10539	2.04558e-62	1.61205e-62	TRUE	kdpB	Potassium-transporting ATPase ATP-binding subunit
gene18407_1_03536	164.48	22.5116	2.62113	2.47807e-62	1.94891e-62	TRUE	gene18407_1_03536	hypothetical protein
gene18407_1_00686	41.8713	101.331	-1.52309	2.52192e-62	1.9814e-62	TRUE	upp	Uracil phosphoribosyltransferase
gene18407_1_05012	244.094	71.5078	1.52322	9.46419e-62	7.42819e-62	TRUE	gene18407_1_05012	hypothetical protein
gene18407_1_00685	67.0389	141.443	-1.32519	1.29304e-61	1.01384e-61	TRUE	hpt	Hypoxanthine-guanine phosphoribosyltransferase
gene18407_1_02826	37.2175	69.7754	-1.15478	1.31356e-61	1.02889e-61	TRUE	proY_2	Proline-specific permease ProY
gene18407_1_03609	19.5018	1.84977	3.15015	4.33382e-61	3.38096e-61	TRUE	iaaM_2	Tryptophan 2-monooxygenase
gene18407_1_03767	148.959	46.8972	1.4193	1.08556e-60	8.45181e-61	TRUE	gene18407_1_03767	hypothetical protein
gene18407_1_01530	201.667	63.1109	1.42797	1.23661e-60	9.61817e-61	TRUE	flgB	Flagellar basal body rod protein FlgB
gene18407_1_04462	24.5869	44.74	-1.11172	1.28275e-60	9.96708e-61	TRUE	3.2.1.21	Beta-glucosidase BoGH3B
gene18407_1_00218	37.535	69.6569	-1.14007	1.52491e-60	1.18368e-60	TRUE	dctD_1	C4-dicarboxylate transport transcriptional regulatory protein DctD
gene18407_1_00738	309.499	67.6876	1.94493	1.73704e-60	1.347e-60	TRUE	gene18407_1_00738	hypothetical protein
gene18407_1_01006	50.122	97.6688	-1.2105	2.06346e-60	1.59852e-60	TRUE	pqqB	Coenzyme PQQ synthesis protein B
gene18407_1_00723	82.4485	144.175	-1.0543	6.43808e-60	4.9676e-60	TRUE	hisP	Histidine transport ATP-binding protein HisP
gene18407_1_02780	252.686	78.0159	1.44746	6.92554e-60	5.33841e-60	TRUE	gene18407_1_02780	hypothetical protein
gene18407_1_03715	166.053	19.0622	2.87481	1.65021e-59	1.26699e-59	TRUE	copZ	Copper chaperone CopZ
gene18407_1_02294	48.5486	83.8738	-1.03683	4.42333e-59	3.38942e-59	TRUE	rimO_2	Ribosomal protein S12 methylthiotransferase RimO
gene18407_1_03907	72.1705	124.278	-1.03213	6.53318e-59	5.00117e-59	TRUE	era_1	GTPase Era
gene18407_1_04553	28.7671	50.8988	-1.07125	7.27309e-59	5.56208e-59	TRUE	ltaS1_2	Lipoteichoic acid synthase 1
gene18407_1_01737	22.8639	67.4071	-1.80787	9.58741e-59	7.32473e-59	TRUE	gene18407_1_01737	hypothetical protein
gene18407_1_04802	19.2303	0.295851	5.77432	2.48147e-58	1.89024e-58	TRUE	pcaK_5	4-hydroxybenzoate transporter PcaK
gene18407_1_00079	13.008	29.2771	-1.41842	3.88925e-58	2.9568e-58	TRUE	pstC	Phosphate transport system permease protein PstC
gene18407_1_04946	73.1582	19.4829	1.66077	5.31751e-58	4.03473e-58	TRUE	gene18407_1_04946	hypothetical protein
gene18407_1_00120	67.1358	149.17	-1.39985	7.43966e-58	5.63941e-58	TRUE	dut	Deoxyuridine 5'-triphosphate nucleotidohydrolase
gene18407_1_01573	406.101	120.361	1.50642	1.81946e-57	1.37516e-57	TRUE	gene18407_1_01573	hypothetical protein
gene18407_1_02644	151.793	49.8381	1.35875	2.3042e-57	1.73813e-57	TRUE	nudC_1	NADH pyrophosphatase
gene18407_1_02551	139.79	19.2	2.61603	3.87025e-57	2.91096e-57	TRUE	gene18407_1_02551	hypothetical protein
gene18407_1_00073	166.043	28.9808	2.27034	6.16335e-57	4.6312e-57	TRUE	gene18407_1_00073	hypothetical protein
gene18407_1_00670	58.3506	102.848	-1.06574	6.66125e-57	5.00048e-57	TRUE	rsmC	Ribosomal RNA small subunit methyltransferase C
gene18407_1_04040	41.9693	75.5707	-1.09654	1.0949e-56	8.21123e-57	TRUE	1.1.99.3	Gluconate 2-dehydrogenase cytochrome c subunit
gene18407_1_00533	17.5933	40.2892	-1.44341	1.14278e-56	8.56206e-57	TRUE	gene18407_1_00533	hypothetical protein
gene18407_1_02060	32.4312	68.6168	-1.32922	1.16628e-56	8.72969e-57	TRUE	queA	S-adenosylmethionine:tRNA ribosyltransferase-isomerase
gene18407_1_03501	66.4574	123.977	-1.14762	1.17424e-56	8.7808e-57	TRUE	lpxH_2	UDP-2%2C3-diacylglucosamine hydrolase
Novel00551	21.5864	54.3779	-1.58094	1.91386e-56	1.42841e-56	TRUE	Novel00551	prolyl-tRNA synthetase [Pseudomonas putida group]
gene18407_1_02397	403.34	140.535	1.27302	3.21116e-56	2.39203e-56	TRUE	gene18407_1_02397	hypothetical protein
gene18407_1_01185	15.0662	62.1287	-2.29199	3.33686e-56	2.48329e-56	TRUE	fecI_5	Probable RNA polymerase sigma factor FecI
Novel00608	10.209	62.455	-2.86102	4.37287e-56	3.25116e-56	TRUE	Novel00608	urocanate hydratase [Pseudomonas sp. TJI-51]
gene18407_1_04831	396.53	133.096	1.32693	8.26957e-56	6.13066e-56	TRUE	gene18407_1_04831	hypothetical protein
gene18407_1_04989	203.9	61.2182	1.48779	9.5085e-56	7.04242e-56	TRUE	gene18407_1_04989	hypothetical protein
gene18407_1_00314	300.146	96.4067	1.39042	1.32291e-55	9.78868e-56	TRUE	gene18407_1_00314	hypothetical protein
gene18407_1_02139	59.1088	100.54	-1.01436	2.36234e-55	1.74465e-55	TRUE	mtnA	Methylthioribose-1-phosphate isomerase
gene18407_1_01269	141.343	16.3088	2.86743	2.9983e-55	2.21222e-55	TRUE	gene18407_1_01269	Dodecin
gene18407_1_04254	18.3912	49.2357	-1.66873	3.21e-55	2.36617e-55	TRUE	hmuU_4	Hemin transport system permease protein HmuU
gene18407_1_02323	279.121	104.957	1.16305	6.39805e-55	4.70721e-55	TRUE	gene18407_1_02323	hypothetical protein
gene18407_1_05311	540.268	145.079	1.64879	9.30724e-55	6.82814e-55	TRUE	gene18407_1_05311	hypothetical protein
gene18407_1_04913	47.5497	15.1968	1.39762	6.14084e-54	4.47972e-54	TRUE	gene18407_1_04913	hypothetical protein
gene18407_1_01488	58.9738	110.74	-1.15707	6.88611e-54	5.01867e-54	TRUE	fabG_2	3-oxoacyl-[acyl-carrier-protein] reductase FabG
gene18407_1_04174	159.239	55.9159	1.26182	8.68522e-54	6.32394e-54	TRUE	gene18407_1_04174	hypothetical protein
gene18407_1_04667	102.381	29.7955	1.53274	8.95113e-54	6.51144e-54	TRUE	gene18407_1_04667	hypothetical protein
gene18407_1_04395	136.528	50.9067	1.17522	9.04716e-54	6.57513e-54	TRUE	gene18407_1_04395	hypothetical protein
gene18407_1_04669	194.472	64.3444	1.34763	9.27667e-54	6.73561e-54	TRUE	gene18407_1_04669	hypothetical protein
gene18407_1_03660	133.831	30.7079	1.87569	1.51763e-53	1.09986e-53	TRUE	gene18407_1_03660	hypothetical protein
gene18407_1_00529	14.9436	30.3433	-1.26989	2.86656e-53	2.07359e-53	TRUE	fhuA_1	Ferrichrome-iron receptor
gene18407_1_02672	1.2607	16.6858	-3.97436	3.67974e-53	2.65934e-53	TRUE	gene18407_1_02672	hypothetical protein
gene18407_1_03077	156.249	63.5818	1.04912	5.76005e-53	4.15503e-53	TRUE	gene18407_1_03077	hypothetical protein
gene18407_1_00147	181.13	73.2736	1.05762	6.18854e-53	4.45997e-53	TRUE	rhtB_1	Homoserine/homoserine lactone efflux protein
gene18407_1_03541	131.938	35.4261	1.64894	7.73324e-53	5.56803e-53	TRUE	gene18407_1_03541	hypothetical protein
Novel00004	15.3109	32.0461	-1.31363	1.34499e-52	9.65722e-53	TRUE	Novel00004	insertase [Pseudomonas putida SJ3]
gene18407_1_01657	54.4521	7.31883	2.64726	4.75316e-52	3.40024e-52	TRUE	smfA_2	Fimbria A protein
gene18407_1_03675	14.6898	36.4875	-1.56063	7.51297e-52	5.36955e-52	TRUE	ttuE	Pyruvate kinase
gene18407_1_04489	34.474	60.9839	-1.07096	1.89496e-51	1.34936e-51	TRUE	zwf_3	Glucose-6-phosphate 1-dehydrogenase
gene18407_1_00717	17.278	39.0293	-1.42366	2.73345e-51	1.94465e-51	TRUE	gene18407_1_00717	hypothetical protein
gene18407_1_02485	7.78981	35.8544	-2.45054	3.02037e-51	2.1468e-51	TRUE	fecE_2	Fe(3+) dicitrate transport ATP-binding protein FecE
gene18407_1_01079	110.976	16.5465	2.4976	4.61299e-51	3.26681e-51	TRUE	gene18407_1_01079	hypothetical protein
gene18407_1_05246	111.487	44.7845	1.06776	6.90966e-51	4.88435e-51	TRUE	cycA_6	D-serine/D-alanine/glycine transporter
gene18407_1_02526	11.2692	37.3346	-1.97617	9.32452e-51	6.57938e-51	TRUE	gene18407_1_02526	hypothetical protein
gene18407_1_05003	81.7835	27.9579	1.30051	1.27454e-50	8.9768e-51	TRUE	gcvA_14	Glycine cleavage system transcriptional activator
gene18407_1_03255	62.5154	115.791	-1.13729	5.09089e-50	3.56618e-50	TRUE	lolD_1	Lipoprotein-releasing system ATP-binding protein LolD
gene18407_1_01526	498.438	190.463	1.13986	5.55053e-50	3.88464e-50	TRUE	gene18407_1_01526	hypothetical protein
gene18407_1_01920	17.4408	46.8887	-1.67481	6.41145e-50	4.48312e-50	TRUE	gene18407_1_01920	hypothetical protein
gene18407_1_03018	209.399	78.9289	1.15959	1.37408e-49	9.5994e-50	TRUE	gene18407_1_03018	hypothetical protein
gene18407_1_03498	305.318	86.9802	1.56351	5.37254e-49	3.74318e-49	TRUE	gene18407_1_03498	hypothetical protein
gene18407_1_03247	63.0883	123.249	-1.21418	1.71353e-48	1.1864e-48	TRUE	gene18407_1_03247	hypothetical protein
gene18407_1_03280	22.9263	40.9022	-1.08322	2.34411e-48	1.6201e-48	TRUE	pfeA_1	Ferric enterobactin receptor
gene18407_1_03848	6.8026	26.5376	-2.21192	4.94393e-48	3.41085e-48	TRUE	catB	Muconate cycloisomerase 1
gene18407_1_02052	436.071	174.283	1.07509	6.12279e-48	4.21665e-48	TRUE	gene18407_1_02052	hypothetical protein
gene18407_1_02915	9.44525	34.9474	-2.13557	6.38908e-48	4.39223e-48	TRUE	kipI_1	Kinase A inhibitor
gene18407_1_04627	169.733	62.864	1.18492	6.82476e-48	4.68759e-48	TRUE	dsbB_2	Disulfide bond formation protein B
gene18407_1_05117	18.0496	1.70398	3.15694	7.64503e-48	5.24635e-48	TRUE	ygcS_3	Inner membrane metabolite transport protein YgcS
gene18407_1_03014	22.3663	44.4005	-1.23729	1.29335e-47	8.8677e-48	TRUE	gene18407_1_03014	hypothetical protein
gene18407_1_02407	27.1591	52.2291	-1.19146	1.51084e-47	1.03497e-47	TRUE	pcaB	3-carboxy-cis%2Ccis-muconate cycloisomerase
gene18407_1_03471	178.818	63.9843	1.23466	1.73121e-47	1.18489e-47	TRUE	pfyP	Blue-light photoreceptor
Novel00607	18.6131	76.9801	-2.29621	1.83813e-47	1.25474e-47	TRUE	Novel00607	urocanate hydratase [Pseudomonas sp. TJI-51]
gene18407_1_02924	99.2664	11.9371	2.80781	3.21929e-47	2.18791e-47	TRUE	gene18407_1_02924	hypothetical protein
gene18407_1_04322	8.05118	31.0545	-2.19558	4.29397e-47	2.91574e-47	TRUE	gene18407_1_04322	hypothetical protein
gene18407_1_01438	38.1804	83.0117	-1.36852	8.28715e-47	5.60271e-47	TRUE	1.14.11.-	PKHD-type hydroxylase Sbal_3634
gene18407_1_01609	32.762	63.9489	-1.21294	9.35433e-47	6.3187e-47	TRUE	hbd	3-hydroxybutyryl-CoA dehydrogenase
gene18407_1_04628	90.2764	37.4195	1.02251	1.03662e-46	6.99609e-47	TRUE	hmp_2	Flavohemoprotein
gene18407_1_01101	43.002	91.8618	-1.34311	1.4226e-46	9.59268e-47	TRUE	ubiX	Flavin prenyltransferase UbiX
gene18407_1_04096	112.796	16.7105	2.50684	1.95912e-46	1.31876e-46	TRUE	gene18407_1_04096	hypothetical protein
gene18407_1_00431	76.3062	155.766	-1.27755	2.6508e-46	1.77818e-46	TRUE	rbfA	30S ribosome-binding factor
gene18407_1_02719	65.5741	110.612	-1.00235	4.74197e-46	3.17546e-46	TRUE	ttcA	tRNA 2-thiocytidine biosynthesis protein TtcA
gene18407_1_01276	98.5051	37.8364	1.13238	5.79543e-46	3.87756e-46	TRUE	gcvA_3	Glycine cleavage system transcriptional activator
gene18407_1_01442	24.9096	55.3933	-1.40105	8.17951e-46	5.45386e-46	TRUE	gene18407_1_01442	hypothetical protein
gene18407_1_01985	12.1783	28.2423	-1.46159	9.37411e-46	6.24502e-46	TRUE	dmdC_4	3-methylmercaptopropionyl-CoA dehydrogenase
gene18407_1_01255	18.142	0.525855	4.86048	1.43644e-45	9.56129e-46	TRUE	ptlH	Type IV secretion system protein PtlH
gene18407_1_01482	172.343	36.0006	2.01115	1.5594e-45	1.03709e-45	TRUE	gene18407_1_01482	hypothetical protein
gene18407_1_03557	34.8194	10.497	1.48187	6.66084e-45	4.41091e-45	TRUE	eptA	Phosphoethanolamine transferase EptA
gene18407_1_03452	153.769	31.1838	2.05385	1.21422e-44	8.01336e-45	TRUE	gene18407_1_03452	hypothetical protein
gene18407_1_01325	225.66	48.4271	1.97222	1.28719e-44	8.48775e-45	TRUE	gene18407_1_01325	hypothetical protein
gene18407_1_01417	25.5239	4.60484	2.22259	1.34293e-44	8.84776e-45	TRUE	gene18407_1_01417	hypothetical protein
gene18407_1_04472	8.62317	27.0148	-1.8955	1.35966e-44	8.95039e-45	TRUE	gene18407_1_04472	hypothetical protein
gene18407_1_03006	186.167	49.3375	1.6678	2.08322e-44	1.3667e-44	TRUE	sdhE	FAD assembly factor SdhE
gene18407_1_00330	72.7996	13.7974	2.15149	2.78626e-44	1.82639e-44	TRUE	gene18407_1_00330	hypothetical protein
gene18407_1_00039	28.606	60.915	-1.33852	2.85075e-44	1.86709e-44	TRUE	folE2	GTP cyclohydrolase FolE2
gene18407_1_04724	5.30304	16.0651	-1.84708	2.95746e-44	1.93534e-44	TRUE	fhuA_9	Ferrichrome-iron receptor
gene18407_1_01107	27.6507	61.9581	-1.41202	3.6565e-44	2.39077e-44	TRUE	eutC	Ethanolamine ammonia-lyase light chain
gene18407_1_00558	65.039	3.53153	3.9549	3.82236e-44	2.49711e-44	TRUE	gene18407_1_00558	hypothetical protein
gene18407_1_00041	31.4267	58.344	-1.14064	5.10808e-44	3.33425e-44	TRUE	yciC_1	Putative metal chaperone YciC
gene18407_1_05120	26.4722	0.270125	6.36667	5.46191e-44	3.56221e-44	TRUE	gene18407_1_05120	hypothetical protein
gene18407_1_03403	81.093	32.2418	1.0826	1.0122e-43	6.57933e-44	TRUE	bcsZ	Endoglucanase
gene18407_1_03714	173.816	59.3835	1.30138	1.54773e-43	1.00434e-43	TRUE	gene18407_1_03714	hypothetical protein
Novel00707	108.185	23.5819	1.94971	2.56106e-43	1.65499e-43	TRUE	Novel00707	7-cyano-7-deazaguanine reductase [Pseudomonas sp. S13.1.2]
gene18407_1_03117	27.3561	48.858	-1.08478	3.88556e-43	2.50672e-43	TRUE	ahpF	Alkyl hydroperoxide reductase subunit F
gene18407_1_01074	100.501	31.3423	1.43299	5.65738e-43	3.64372e-43	TRUE	gene18407_1_01074	hypothetical protein
gene18407_1_04256	24.7237	50.0224	-1.26472	6.05105e-43	3.89081e-43	TRUE	gene18407_1_04256	hypothetical protein
gene18407_1_01725	9.11481	31.0254	-2.01521	9.20939e-43	5.90204e-43	TRUE	gene18407_1_01725	hypothetical protein
gene18407_1_01161	225.814	80.1102	1.24703	1.05875e-42	6.77964e-43	TRUE	gene18407_1_01161	hypothetical protein
gene18407_1_02240	14.907	33.5843	-1.41984	1.11187e-42	7.11391e-43	TRUE	prr	Gamma-aminobutyraldehyde dehydrogenase
gene18407_1_02950	104.4	43.7064	1.00816	1.35266e-42	8.64023e-43	TRUE	gene18407_1_02950	hypothetical protein
gene18407_1_00091	413.378	145.781	1.25562	1.4918e-42	9.49774e-43	TRUE	rubA1	Rubredoxin-1
gene18407_1_01320	63.4303	108.075	-1.01683	1.58945e-42	1.01111e-42	TRUE	minC	Septum site-determining protein MinC
gene18407_1_02298	31.6937	70.6179	-1.40388	1.78856e-42	1.13684e-42	TRUE	trmO	tRNA (adenine(37)-N6)-methyltransferase
gene18407_1_05195	108.007	38.1125	1.25475	4.58097e-42	2.89986e-42	TRUE	fdnI	Formate dehydrogenase%2C nitrate-inducible%2C cytochrome b556(Fdn) subunit
Novel01309	31.0458	2.87925	3.18259	5.17502e-42	3.26791e-42	TRUE	Novel01309	putative transporter, MFS family [Pseudomonas entomophila L48]
gene18407_1_04970	44.3736	77.6324	-1.055	5.75168e-42	3.6291e-42	TRUE	ccoP2_1	Cbb3-type cytochrome c oxidase subunit CcoP2
gene18407_1_04908	59.6714	127.897	-1.34791	8.62582e-42	5.43374e-42	TRUE	pupB_2	Ferric-pseudobactin BN7/BN8 receptor
gene18407_1_02565	347.114	133.254	1.13319	8.74703e-42	5.50562e-42	TRUE	gene18407_1_02565	hypothetical protein
gene18407_1_01444	25.4229	50.4836	-1.23773	1.24007e-41	7.78641e-42	TRUE	osmV	Osmoprotectant import ATP-binding protein OsmV
gene18407_1_01160	58.6825	111.104	-1.16895	1.24428e-41	7.80646e-42	TRUE	gene18407_1_01160	hypothetical protein
gene18407_1_03146	57.8617	98.3136	-1.01283	1.62587e-41	1.01841e-41	TRUE	leuC	3-isopropylmalate dehydratase large subunit
gene18407_1_01812	23.0794	52.2569	-1.42706	1.99179e-41	1.2466e-41	TRUE	zupT	Zinc transporter ZupT
gene18407_1_01378	24.1055	57.1266	-1.49285	2.69873e-41	1.68633e-41	TRUE	yqjH	NADPH-dependent ferric-chelate reductase
gene18407_1_01443	7.73593	18.0166	-1.46772	3.35136e-41	2.09245e-41	TRUE	fecA_1	Fe(3+) dicitrate transport protein FecA
gene18407_1_05222	82.728	15.3539	2.18172	1.03412e-40	6.42047e-41	TRUE	gene18407_1_05222	hypothetical protein
gene18407_1_02898	75.1369	15.1439	2.06274	1.1695e-40	7.25515e-41	TRUE	gene18407_1_02898	hypothetical protein
gene18407_1_01268	179.838	44.5816	1.76413	1.43267e-40	8.88064e-41	TRUE	gene18407_1_01268	hypothetical protein
gene18407_1_03016	80.2429	25.5373	1.40372	1.53661e-40	9.50972e-41	TRUE	ung	Uracil-DNA glycosylase
gene18407_1_01958	49.0608	95.0301	-1.20186	2.26678e-40	1.40175e-40	TRUE	thiE	Thiamine-phosphate synthase
gene18407_1_01753	9.04788	21.9863	-1.529	4.11577e-40	2.53704e-40	TRUE	gene18407_1_01753	hypothetical protein
gene18407_1_04491	145.281	20.4692	2.57928	5.38194e-40	3.31226e-40	TRUE	gene18407_1_04491	hypothetical protein
gene18407_1_01559	256.947	75.442	1.51999	6.70476e-40	4.12311e-40	TRUE	csrA_1	Carbon storage regulator homolog
gene18407_1_05028	264.047	70.4126	1.65885	6.81028e-40	4.18468e-40	TRUE	gene18407_1_05028	hypothetical protein
gene18407_1_02583	75.9069	30.9086	1.04818	1.01305e-39	6.215e-40	TRUE	gene18407_1_02583	hypothetical protein
gene18407_1_01689	137.731	49.7411	1.2213	1.23561e-39	7.57441e-40	TRUE	gene18407_1_01689	hypothetical protein
gene18407_1_00890	67.4485	13.979	2.02249	1.39577e-39	8.5292e-40	TRUE	decR_2	DNA-binding transcriptional activator DecR
gene18407_1_00493	9.29566	27.0355	-1.78827	2.36931e-39	1.44441e-39	TRUE	1.18.1.2	Ferredoxin--NADP reductase
gene18407_1_03244	84.8324	23.8042	1.58536	5.86311e-39	3.56315e-39	TRUE	gene18407_1_03244	hypothetical protein
gene18407_1_04841	235.843	88.8564	1.16024	8.38931e-39	5.09439e-39	TRUE	gene18407_1_04841	hypothetical protein
gene18407_1_05052	12.9371	35.1645	-1.69065	1.05089e-38	6.37153e-39	TRUE	gene18407_1_05052	hypothetical protein
gene18407_1_03250	70.6714	26.1458	1.1865	1.1633e-38	7.04755e-39	TRUE	apbE	FAD:protein FMN transferase
gene18407_1_04065	96.927	40.2705	1.01913	1.21344e-38	7.3456e-39	TRUE	dmlR_18	HTH-type transcriptional regulator DmlR
gene18407_1_01695	38.3544	11.0989	1.54093	1.8647e-38	1.12704e-38	TRUE	bcr_1	Bicyclomycin resistance protein
gene18407_1_00785	20.5453	39.573	-1.19375	2.16603e-38	1.30815e-38	TRUE	pntB	NAD(P) transhydrogenase subunit beta
gene18407_1_01863	9.86395	25.5978	-1.62383	3.43571e-38	2.07173e-38	TRUE	sad	Succinate semialdehyde dehydrogenase [NAD(P)+] Sad
gene18407_1_01159	18.9925	49.5457	-1.63137	3.57191e-38	2.15051e-38	TRUE	ytrE	ABC transporter ATP-binding protein YtrE
gene18407_1_00783	16.4458	37.6012	-1.4411	4.13507e-38	2.48763e-38	TRUE	pntAA	NAD(P) transhydrogenase subunit alpha part 1
gene18407_1_03232	117.449	45.8562	1.10881	4.23825e-38	2.54773e-38	TRUE	rhtB_2	Homoserine/homoserine lactone efflux protein
gene18407_1_03592	237.96	85.4623	1.22932	1.8843e-37	1.13183e-37	TRUE	gene18407_1_03592	hypothetical protein
gene18407_1_04207	107.081	33.2572	1.43892	2.45188e-37	1.47161e-37	TRUE	gene18407_1_04207	hypothetical protein
gene18407_1_02233	23.9178	63.9962	-1.66795	3.38949e-37	2.02965e-37	TRUE	cheW_2	Chemotaxis protein CheW
gene18407_1_02382	23.3968	48.4829	-1.29921	3.57495e-37	2.13905e-37	TRUE	cobD_2	Threonine-phosphate decarboxylase
Novel00476	42.6791	94.8219	-1.39973	4.22594e-37	2.52273e-37	TRUE	Novel00476	probable long chain fatty acid CoA ligase PpuA [Pseudomonas putida]
gene18407_1_01033	180.728	53.586	1.50585	4.90114e-37	2.92355e-37	TRUE	fdx_1	Ferredoxin
gene18407_1_05299	20.3113	0.119478	7.16135	6.10288e-37	3.6348e-37	TRUE	gene18407_1_05299	hypothetical protein
gene18407_1_04606	9.3464	27.9579	-1.82882	9.25897e-37	5.50185e-37	TRUE	gltD_2	Glutamate synthase [NADPH] small chain
gene18407_1_02380	20.8718	53.2103	-1.59819	1.60675e-36	9.53299e-37	TRUE	bluB	5%2C6-dimethylbenzimidazole synthase
gene18407_1_04905	2.81091	9.27901	-1.97098	2.69856e-36	1.59255e-36	TRUE	treY	Maltooligosyl trehalose synthase
gene18407_1_00205	181.309	71.564	1.0931	4.40384e-36	2.58906e-36	TRUE	hslR	Heat shock protein 15
gene18407_1_01224	240.985	91.1672	1.15432	5.93075e-36	3.48147e-36	TRUE	gene18407_1_01224	hypothetical protein
Novel00477	38.0881	69.6782	-1.11941	9.82169e-36	5.7438e-36	TRUE	Novel00477	conserved hypothetical protein PA3819 [Pseudomonas putida]
gene18407_1_00607	128.949	52.2072	1.05644	1.55213e-35	9.05646e-36	TRUE	yvdD	LOG family protein YvdD
gene18407_1_00391	55.8112	16.8585	1.47903	1.78843e-35	1.04196e-35	TRUE	gene18407_1_00391	hypothetical protein
gene18407_1_00035	23.4679	42.326	-1.0989	3.31082e-35	1.9217e-35	TRUE	lpd3	Dihydrolipoyl dehydrogenase 3
gene18407_1_04428	66.2452	27.6825	1.0108	3.45206e-35	2.00218e-35	TRUE	pucR_1	Purine catabolism regulatory protein
gene18407_1_00893	36.3897	4.88154	2.65008	4.7563e-35	2.75041e-35	TRUE	gene18407_1_00893	hypothetical protein
gene18407_1_02964	186.673	49.0339	1.68062	8.21322e-35	4.74235e-35	TRUE	gene18407_1_02964	hypothetical protein
gene18407_1_03786	44.3983	75.0499	-1.00539	8.26075e-35	4.76625e-35	TRUE	hpf_2	Putative metal ABC transporter substrate-binding protein Hpf
gene18407_1_02484	18.0039	40.5087	-1.41797	9.19616e-35	5.29807e-35	TRUE	btuF_3	Vitamin B12-binding protein
gene18407_1_01533	86.5471	33.1931	1.13456	2.40016e-34	1.3797e-34	TRUE	gene18407_1_01533	hypothetical protein
gene18407_1_02875	55.7289	18.5139	1.34177	2.6938e-34	1.54506e-34	TRUE	nreB	Oxygen sensor histidine kinase NreB
gene18407_1_02614	57.6632	19.124	1.34422	2.80853e-34	1.6073e-34	TRUE	gene18407_1_02614	hypothetical protein
gene18407_1_00408	23.1245	48.3341	-1.31166	1.09463e-33	6.22311e-34	TRUE	hmuT	Hemin-binding periplasmic protein HmuT
gene18407_1_03124	60.2064	16.3319	1.63419	1.37315e-33	7.80085e-34	TRUE	gene18407_1_03124	hypothetical protein
gene18407_1_02596	33.7674	2.72318	3.38423	1.39059e-33	7.89415e-34	TRUE	gene18407_1_02596	hypothetical protein
Novel00595	24.6634	49.4175	-1.25069	1.92367e-33	1.08805e-33	TRUE	Novel00595	phosphoribosylglycinamide formyltransferase [Pseudomonas putida H8234]
gene18407_1_04455	12.5672	23.8617	-1.17308	2.78638e-33	1.57257e-33	TRUE	nasC	Assimilatory nitrate reductase catalytic subunit
gene18407_1_00620	9.05924	19.9823	-1.38931	2.81459e-33	1.58734e-33	TRUE	mcpG_1	Methyl-accepting chemotaxis protein McpG
gene18407_1_05216	130.47	46.9931	1.22516	6.10204e-33	3.42888e-33	TRUE	asnC	Regulatory protein AsnC
gene18407_1_03667	102.615	22.4278	1.94584	7.36031e-33	4.12995e-33	TRUE	gene18407_1_03667	hypothetical protein
gene18407_1_03085	87.2166	16.1062	2.18894	7.60857e-33	4.26616e-33	TRUE	gene18407_1_03085	hypothetical protein
gene18407_1_00382	23.8004	41.7561	-1.05905	1.25445e-32	7.01348e-33	TRUE	dat	Diaminobutyrate--2-oxoglutarate aminotransferase
gene18407_1_04552	184.735	58.3932	1.41354	1.31981e-32	7.37359e-33	TRUE	gene18407_1_04552	hypothetical protein
gene18407_1_05110	29.8081	0.822292	4.93187	1.425e-32	7.95554e-33	TRUE	gene18407_1_05110	hypothetical protein
gene18407_1_01493	197.037	55.9159	1.56909	2.16228e-32	1.20543e-32	TRUE	gene18407_1_01493	hypothetical protein
gene18407_1_03346	71.375	121.041	-1.01005	4.33127e-32	2.40079e-32	TRUE	fecI_10	Probable RNA polymerase sigma factor FecI
gene18407_1_02874	42.1911	9.40403	1.91754	4.48308e-32	2.48316e-32	TRUE	degU_2	Transcriptional regulatory protein DegU
gene18407_1_01880	84.9141	31.0788	1.20203	8.76354e-32	4.83338e-32	TRUE	vfr	Cyclic AMP receptor-like protein
gene18407_1_01808	36.9295	85.3343	-1.45639	8.88236e-32	4.89543e-32	TRUE	gene18407_1_01808	hypothetical protein
gene18407_1_02301	51.3387	87.9562	-1.02478	9.13279e-32	5.02631e-32	TRUE	phoP_2	Transcriptional regulatory protein PhoP
gene18407_1_01921	29.7356	67.5515	-1.43184	1.14967e-31	6.30937e-32	TRUE	fecI_8	Probable RNA polymerase sigma factor FecI
gene18407_1_04746	11.6311	0.722427	3.76095	1.30304e-31	7.13594e-32	TRUE	proV_2	Glycine betaine/proline betaine transport system ATP-binding protein ProV
gene18407_1_02218	74.9983	17.3073	1.86743	1.52829e-31	8.35766e-32	TRUE	gene18407_1_02218	hypothetical protein
gene18407_1_00737	25.6331	43.2782	-1.00368	2.30055e-31	1.25632e-31	TRUE	aroP_1	Aromatic amino acid transport protein AroP
gene18407_1_04253	14.9889	37.8442	-1.58423	2.46329e-31	1.34424e-31	TRUE	fecE_3	Fe(3+) dicitrate transport ATP-binding protein FecE
gene18407_1_00292	96.9383	24.5612	1.73264	3.02122e-31	1.6464e-31	TRUE	gene18407_1_00292	hypothetical protein
gene18407_1_01242	120.968	45.1347	1.17428	4.35713e-31	2.36608e-31	TRUE	gene18407_1_01242	hypothetical protein
gene18407_1_04176	56.9513	13.1161	1.87035	6.75189e-31	3.65372e-31	TRUE	gene18407_1_04176	hypothetical protein
gene18407_1_04357	13.413	27.2222	-1.26919	2.30611e-30	1.24186e-30	TRUE	betB_2	NAD/NADP-dependent betaine aldehyde dehydrogenase
gene18407_1_02593	108.443	44.0549	1.05152	3.17408e-30	1.70691e-30	TRUE	gene18407_1_02593	hypothetical protein
gene18407_1_02903	29.7159	9.92422	1.33417	4.16088e-30	2.2283e-30	TRUE	cph2_3	Phytochrome-like protein cph2
gene18407_1_01867	43.0036	11.5649	1.64666	4.41018e-30	2.36017e-30	TRUE	gene18407_1_01867	hypothetical protein
gene18407_1_04304	291.118	110.057	1.15531	4.5037e-30	2.40856e-30	TRUE	gene18407_1_04304	hypothetical protein
gene18407_1_04081	44.6324	78.7336	-1.06693	4.5701e-30	2.44239e-30	TRUE	qseB_3	Transcriptional regulatory protein QseB
gene18407_1_00378	6.72485	18.6801	-1.72197	7.91432e-30	4.22381e-30	TRUE	gene18407_1_00378	hypothetical protein
gene18407_1_00790	201.976	82.8286	1.03794	8.33523e-30	4.44539e-30	TRUE	gene18407_1_00790	hypothetical protein
Novel00609	23.7165	41.6371	-1.06002	1.24028e-29	6.60112e-30	TRUE	Novel00609	histidine ammonia-lyase [Pseudomonas putida W619]
gene18407_1_00741	36.983	63.7637	-1.03392	1.37461e-29	7.31103e-30	TRUE	scpA	Segregation and condensation protein A
gene18407_1_00418	46.3053	89.2907	-1.19537	2.06685e-29	1.09552e-29	TRUE	folK	2-amino-4-hydroxy-6-hydroxymethyldihydropteridine pyrophosphokinase
gene18407_1_00899	25.3266	51.2014	-1.26357	2.4572e-29	1.30065e-29	TRUE	glnQ_2	Glutamine transport ATP-binding protein GlnQ
gene18407_1_02166	123.248	42.1699	1.29924	3.16235e-29	1.67048e-29	TRUE	gene18407_1_02166	hypothetical protein
gene18407_1_02558	9.1433	16.369	-1.08822	3.57805e-29	1.8875e-29	TRUE	soxA_1	Sarcosine oxidase subunit alpha
gene18407_1_01470	78.8708	15.5976	2.09013	3.87897e-29	2.04484e-29	TRUE	gene18407_1_01470	hypothetical protein
gene18407_1_02098	217.105	82.4932	1.14801	1.25336e-28	6.56706e-29	TRUE	tusA_2	Sulfurtransferase TusA
gene18407_1_01421	42.2899	15.744	1.17747	2.10724e-28	1.10261e-28	TRUE	intS	Prophage integrase IntS
gene18407_1_04968	14.3233	39.5267	-1.71251	2.12186e-28	1.10951e-28	TRUE	gene18407_1_04968	hypothetical protein
gene18407_1_02493	122.113	48.3402	1.08888	2.58409e-28	1.3503e-28	TRUE	gene18407_1_02493	hypothetical protein
Novel00704	19.283	36.6087	-1.1729	2.85882e-28	1.49084e-28	TRUE	Novel00704	4-hydroxy-3-methylbut-2-enyl diphosphate reductase [Pseudomonas putida group]
gene18407_1_01415	31.664	10.598	1.33101	5.29722e-28	2.75134e-28	TRUE	intA_3	Prophage integrase IntA
gene18407_1_00732	235.367	64.3683	1.62245	5.84906e-28	3.0339e-28	TRUE	gene18407_1_00732	hypothetical protein
gene18407_1_01644	3.5747	10.1973	-1.76034	6.70085e-28	3.47108e-28	TRUE	fhuA_2	Ferrichrome-iron receptor
gene18407_1_03846	30.6462	53.4068	-1.04936	6.74002e-28	3.48904e-28	TRUE	catA	Catechol 1%2C2-dioxygenase
gene18407_1_01636	14.0242	1.17622	3.32764	6.82481e-28	3.53057e-28	TRUE	kce_1	3-keto-5-aminohexanoate cleavage enzyme
gene18407_1_01640	51.282	13.1294	1.71761	8.15333e-28	4.21222e-28	TRUE	dapH_1	2%2C3%2C4%2C5-tetrahydropyridine-2%2C6-dicarboxylate N-acetyltransferase
Novel00002	26.0377	68.4355	-1.64218	9.84879e-28	5.07461e-28	TRUE	Novel00002	DNA polymerase III subunit beta, partial [Pseudomonas putida S12]
gene18407_1_03015	13.6539	30.3961	-1.40262	1.09807e-27	5.65405e-28	TRUE	gene18407_1_03015	hypothetical protein
gene18407_1_00517	60.2461	23.5336	1.1081	1.39664e-27	7.17715e-28	TRUE	yhaJ_1	HTH-type transcriptional regulator YhaJ
gene18407_1_03652	80.2429	13.4343	2.33041	1.41026e-27	7.24233e-28	TRUE	gene18407_1_03652	hypothetical protein
gene18407_1_01591	141.845	37.8254	1.65885	1.56119e-27	8.00685e-28	TRUE	gene18407_1_01591	hypothetical protein
gene18407_1_04629	22.211	40.772	-1.12435	1.6371e-27	8.38503e-28	TRUE	gene18407_1_04629	hypothetical protein
gene18407_1_04418	45.2261	7.6062	2.32386	2.25463e-27	1.15327e-27	TRUE	oatA_3	O-acetyltransferase OatA
gene18407_1_04981	19.4797	40.8771	-1.31736	2.8837e-27	1.47214e-27	TRUE	cpo	Non-heme chloroperoxidase
gene18407_1_00242	86.6931	24.6688	1.56519	4.14523e-27	2.11337e-27	TRUE	gene18407_1_00242	hypothetical protein
gene18407_1_03299	40.2321	0.34095	6.6346	6.79638e-27	3.45819e-27	TRUE	gene18407_1_03299	hypothetical protein
gene18407_1_04110	83.9975	34.1433	1.0507	6.98691e-27	3.55281e-27	TRUE	gene18407_1_04110	hypothetical protein
gene18407_1_03068	22.7369	42.0211	-1.13412	1.41331e-26	7.16783e-27	TRUE	sbcD	Nuclease SbcCD subunit D
gene18407_1_03423	89.0194	31.9029	1.23239	1.45487e-26	7.37376e-27	TRUE	gene18407_1_03423	hypothetical protein
gene18407_1_05173	2.39533	8.08422	-2.00293	1.49279e-26	7.56101e-27	TRUE	pfeA_2	Ferric enterobactin receptor
gene18407_1_04780	37.7487	64.4012	-1.0187	1.75183e-26	8.86724e-27	TRUE	bdhA	D-beta-hydroxybutyrate dehydrogenase
gene18407_1_04469	65.5741	3.55828	3.95583	1.7797e-26	9.00244e-27	TRUE	gene18407_1_04469	hypothetical protein
gene18407_1_05166	100.369	28.5171	1.56737	1.80833e-26	9.14133e-27	TRUE	gene18407_1_05166	hypothetical protein
gene18407_1_00212	67.7248	27.6551	1.04409	2.49959e-26	1.26275e-26	TRUE	fdhD	Sulfurtransferase FdhD
gene18407_1_00798	44.8954	17.5292	1.10877	2.87448e-26	1.45024e-26	TRUE	mlaE_1	Probable phospholipid ABC transporter permease protein MlaE
gene18407_1_04200	3.77346	9.7767	-1.6215	3.15072e-26	1.58652e-26	TRUE	fpvA_2	Ferripyoverdine receptor
gene18407_1_02947	40.0117	13.8116	1.2865	3.43927e-26	1.73069e-26	TRUE	rmlB	dTDP-glucose 4%2C6-dehydratase
gene18407_1_00065	22.0374	6.85243	1.43722	4.26794e-26	2.14491e-26	TRUE	gabR_1	HTH-type transcriptional regulatory protein GabR
gene18407_1_01631	43.8893	10.3085	1.84199	4.80898e-26	2.41369e-26	TRUE	gene18407_1_01631	hypothetical protein
gene18407_1_03659	58.0874	18.8648	1.37448	5.60623e-26	2.81201e-26	TRUE	tmk_2	Thymidylate kinase
gene18407_1_01377	22.3972	51.4364	-1.44751	5.87145e-26	2.94314e-26	TRUE	yqjI	Transcriptional regulator YqjI
gene18407_1_03785	26.7808	56.063	-1.3139	1.1924e-25	5.95012e-26	TRUE	gene18407_1_03785	hypothetical protein
Novel00017	11.8132	77.9672	-2.97051	1.38271e-25	6.89093e-26	TRUE	Novel00017	inner-membrane protein ExbD [Pseudomonas putida]
gene18407_1_03676	9.99907	22.3663	-1.40951	1.7068e-25	8.47881e-26	TRUE	ttuD	Putative hydroxypyruvate reductase
gene18407_1_00228	7.97928	18.9432	-1.49539	1.76634e-25	8.76899e-26	TRUE	envZ_2	Osmolarity sensor protein EnvZ
gene18407_1_01990	11.711	26.8033	-1.44259	2.97831e-25	1.47575e-25	TRUE	gene18407_1_01990	hypothetical protein
gene18407_1_02505	21.7168	6.17749	1.56567	3.46463e-25	1.71562e-25	TRUE	algD	GDP-mannose 6-dehydrogenase
gene18407_1_02555	75.8311	23.9366	1.41553	3.47447e-25	1.71939e-25	TRUE	gene18407_1_02555	hypothetical protein
gene18407_1_01055	58.4983	21.6702	1.18464	3.82324e-25	1.88838e-25	TRUE	gene18407_1_01055	hypothetical protein
gene18407_1_04743	20.7339	3.94038	2.14754	4.15839e-25	2.05261e-25	TRUE	dapA_4	4-hydroxy-tetrahydrodipicolinate synthase
gene18407_1_04705	194.918	70.4855	1.21943	5.10844e-25	2.51675e-25	TRUE	gene18407_1_04705	hypothetical protein
gene18407_1_03424	154.404	55.5982	1.22556	8.93844e-25	4.38416e-25	TRUE	gene18407_1_03424	hypothetical protein
gene18407_1_04436	34.7525	14.146	1.04867	9.17214e-25	4.4931e-25	TRUE	cph2_5	Phytochrome-like protein cph2
gene18407_1_02989	33.2403	7.60147	1.88054	1.10216e-24	5.39566e-25	TRUE	tpm	Thiopurine S-methyltransferase
gene18407_1_02494	16.7748	29.5144	-1.06317	1.10299e-24	5.39633e-25	TRUE	algA	Alginate biosynthesis protein AlgA
gene18407_1_02597	15.3731	2.7129	2.25446	1.20829e-24	5.90405e-25	TRUE	gene18407_1_02597	hypothetical protein
gene18407_1_04650	33.0157	6.88411	2.01376	1.26876e-24	6.19175e-25	TRUE	pqiA_4	Paraquat-inducible protein A
gene18407_1_04674	164.583	67.2573	1.04301	1.46869e-24	7.14494e-25	TRUE	prlF	Antitoxin PrlF
gene18407_1_00598	13.1016	32.6371	-1.56481	1.68077e-24	8.17155e-25	TRUE	livF_1	High-affinity branched-chain amino acid transport ATP-binding protein LivF
gene18407_1_05006	49.0817	5.90223	2.80781	1.87396e-24	9.10508e-25	TRUE	gene18407_1_05006	hypothetical protein
gene18407_1_03013	23.7551	55.5504	-1.4736	1.93523e-24	9.39687e-25	TRUE	gene18407_1_03013	hypothetical protein
gene18407_1_02016	42.2075	8.83831	2.00761	1.96054e-24	9.51381e-25	TRUE	lrp_3	Leucine-responsive regulatory protein
gene18407_1_03292	48.9746	18.2209	1.1784	2.29648e-24	1.11301e-24	TRUE	gene18407_1_03292	hypothetical protein
gene18407_1_04867	2.63297	7.79496	-1.8139	2.30526e-24	1.11657e-24	TRUE	fpvA_4	Ferripyoverdine receptor
gene18407_1_00530	8.35329	21.9913	-1.64456	2.36136e-24	1.14303e-24	TRUE	gene18407_1_00530	hypothetical protein
gene18407_1_00905	23.625	44.6708	-1.16706	2.71728e-24	1.31285e-24	TRUE	rlmA	23S rRNA (guanine(745)-N(1))-methyltransferase
gene18407_1_03081	51.7926	19.5102	1.16047	4.02224e-24	1.9361e-24	TRUE	gene18407_1_03081	hypothetical protein
gene18407_1_04868	4.42372	16.1024	-2.11198	4.11064e-24	1.9762e-24	TRUE	gene18407_1_04868	hypothetical protein
gene18407_1_05185	113.047	18.2334	2.38423	4.57043e-24	2.19589e-24	TRUE	pqqC_2	Pyrroloquinoline-quinone synthase
gene18407_1_02525	33.421	65.0745	-1.20938	4.63472e-24	2.2254e-24	TRUE	fecI_9	Probable RNA polymerase sigma factor FecI
gene18407_1_01011	80.7088	9.49515	2.83942	5.50838e-24	2.63999e-24	TRUE	gene18407_1_01011	hypothetical protein
gene18407_1_00528	61.3734	25.66	1.01005	5.67143e-24	2.71478e-24	TRUE	rob	Right origin-binding protein
gene18407_1_03305	101.371	38.989	1.13047	5.96533e-24	2.8537e-24	TRUE	arfB	Peptidyl-tRNA hydrolase ArfB
gene18407_1_04189	16.097	30.2878	-1.15999	7.25489e-24	3.45993e-24	TRUE	pepA_2	Glutamyl aminopeptidase
gene18407_1_04034	13.0838	34.5687	-1.64973	7.77149e-24	3.70174e-24	TRUE	endA	Endonuclease-1
gene18407_1_01994	65.7834	24.1206	1.19942	1.00673e-23	4.78942e-24	TRUE	sleB	Spore cortex-lytic enzyme
gene18407_1_00573	46.5571	15.2821	1.35912	1.31967e-23	6.26666e-24	TRUE	anoR	Transcriptional activator protein AnoR
Novel00427	18.1221	35.9595	-1.23667	2.26533e-23	1.07244e-23	TRUE	Novel00427	glutamate-1-semialdehyde 2,1-aminomutase, partial [Pseudomonas mosselii SJ10]
gene18407_1_04495	6.38694	13.5371	-1.33176	2.53485e-23	1.19857e-23	TRUE	gene18407_1_04495	Uncharacterized signaling protein CC_0091
gene18407_1_00764	33.8495	14.2468	1.00046	2.58395e-23	1.2203e-23	TRUE	aer_1	Aerotaxis receptor
gene18407_1_03564	46.1306	12.5811	1.62643	2.6185e-23	1.23587e-23	TRUE	moaB_2	Molybdenum cofactor biosynthesis protein B
gene18407_1_02885	83.8738	19.97	1.82235	3.31411e-23	1.56228e-23	TRUE	gene18407_1_02885	hypothetical protein
gene18407_1_03242	7.71924	18.2927	-1.49278	3.37062e-23	1.58795e-23	TRUE	gene18407_1_03242	hypothetical protein
gene18407_1_02709	16.1431	36.0295	-1.40631	3.57422e-23	1.68284e-23	TRUE	baeR	Transcriptional regulatory protein BaeR
gene18407_1_01645	99.1633	21.4053	1.9638	4.0407e-23	1.90017e-23	TRUE	gene18407_1_01645	hypothetical protein
Novel01310	45.8984	6.83011	2.50042	4.87838e-23	2.29132e-23	TRUE	Novel01310	hypothetical protein [Pseudomonas agarici]
gene18407_1_01646	82.2452	34.201	1.01785	5.0658e-23	2.3779e-23	TRUE	leuE_2	Leucine efflux protein
gene18407_1_04150	125.055	37.4032	1.49329	5.8666e-23	2.74881e-23	TRUE	gene18407_1_04150	hypothetical protein
gene18407_1_04004	18.909	32.0767	-1.01049	6.37882e-23	2.98521e-23	TRUE	pabB	Aminodeoxychorismate synthase component 1
gene18407_1_03521	55.9159	23.5388	1.00018	6.82689e-23	3.19297e-23	TRUE	dmlR_12	HTH-type transcriptional regulator DmlR
gene18407_1_03393	36.8536	9.17811	1.7575	6.91528e-23	3.23236e-23	TRUE	gene18407_1_03393	hypothetical protein
gene18407_1_04702	26.2852	1.43374	3.94835	8.6273e-23	4.02532e-23	TRUE	gene18407_1_04702	hypothetical protein
gene18407_1_04733	10.4191	24.3981	-1.47558	9.3631e-23	4.366e-23	TRUE	gene18407_1_04733	hypothetical protein
gene18407_1_02718	29.7053	54.1685	-1.11478	9.85195e-23	4.59119e-23	TRUE	tag_1	DNA-3-methyladenine glycosylase 1
sRNA00002	27.4496	178.422	-2.94848	1.04115e-22	4.84904e-23	TRUE	-	None
gene18407_1_02749	25.3871	71.0196	-1.73216	1.41247e-22	6.56265e-23	TRUE	gene18407_1_02749	hypothetical protein
gene18407_1_03695	137.41	50.8596	1.18585	1.63195e-22	7.57333e-23	TRUE	gene18407_1_03695	hypothetical protein
gene18407_1_03582	38.458	64.7713	-1.00012	1.76441e-22	8.17826e-23	TRUE	gene18407_1_03582	hypothetical protein
gene18407_1_05205	88.4607	30.7974	1.27418	3.96474e-22	1.83223e-22	TRUE	gene18407_1_05205	hypothetical protein
gene18407_1_03971	35.5828	14.4026	1.05681	3.96876e-22	1.83299e-22	TRUE	gene18407_1_03971	Probable sugar-binding periplasmic protein
gene18407_1_01183	14.3084	30.123	-1.32204	5.37987e-22	2.47882e-22	TRUE	besA	Ferri-bacillibactin esterase BesA
Novel00003	32.4673	81.8446	-1.58194	8.79168e-22	4.03644e-22	TRUE	Novel00003	DNA polymerase III, beta subunit [Pseudomonas putida W619]
gene18407_1_01262	39.1779	14.1629	1.21988	9.09958e-22	4.17533e-22	TRUE	gene18407_1_01262	hypothetical protein
gene18407_1_00736	35.1607	11.7518	1.33304	9.11857e-22	4.18157e-22	TRUE	gcvA_1	Glycine cleavage system transcriptional activator
gene18407_1_02026	15.118	43.0759	-1.75866	9.14717e-22	4.19221e-22	TRUE	rsbT_1	Serine/threonine-protein kinase RsbT
gene18407_1_04272	79.5832	33.2173	1.01248	9.47528e-22	4.34002e-22	TRUE	ynbA	Inner membrane protein YnbA
gene18407_1_04365	35.5986	7.46703	2.00517	1.4215e-21	6.47273e-22	TRUE	decR_5	DNA-binding transcriptional activator DecR
gene18407_1_04904	3.4095	9.83885	-1.77697	1.81782e-21	8.26765e-22	TRUE	malQ	4-alpha-glucanotransferase
gene18407_1_04393	90.9617	21.6576	1.82235	2.09227e-21	9.48809e-22	TRUE	gene18407_1_04393	hypothetical protein
gene18407_1_05038	37.4873	14.4909	1.12321	2.34953e-21	1.06485e-21	TRUE	gene18407_1_05038	hypothetical protein
gene18407_1_04125	71.8325	28.9268	1.06419	2.46062e-21	1.11454e-21	TRUE	tesA	Esterase TesA
gene18407_1_01247	45.5494	16.8585	1.18591	2.71312e-21	1.2282e-21	TRUE	gene18407_1_01247	hypothetical protein
gene18407_1_02108	21.248	53.2319	-1.57301	2.75776e-21	1.24768e-21	TRUE	gene18407_1_02108	hypothetical protein
gene18407_1_04721	28.2259	8.66428	1.45582	3.11295e-21	1.40591e-21	TRUE	pgrR_3	HTH-type transcriptional regulator PgrR
gene18407_1_00599	9.47889	23.2664	-1.5435	3.75916e-21	1.69283e-21	TRUE	glnQ_1	Glutamine transport ATP-binding protein GlnQ
gene18407_1_03926	77.8162	24.9292	1.39419	4.82831e-21	2.17303e-21	TRUE	gene18407_1_03926	hypothetical protein
gene18407_1_02231	22.7945	44.2038	-1.20352	6.44325e-21	2.88979e-21	TRUE	gene18407_1_02231	hypothetical protein
gene18407_1_01246	42.779	4.7158	2.93329	8.52101e-21	3.81504e-21	TRUE	gene18407_1_01246	hypothetical protein
gene18407_1_00940	38.15	13.9322	1.20521	1.50407e-20	6.70695e-21	TRUE	dmlR_5	HTH-type transcriptional regulator DmlR
gene18407_1_03997	18.0548	30.6527	-1.01168	1.64487e-20	7.32638e-21	TRUE	dadA1_3	D-amino acid dehydrogenase 1
gene18407_1_01549	36.5257	11.7243	1.39137	2.1103e-20	9.38328e-21	TRUE	ygaZ_2	Inner membrane protein YgaZ
gene18407_1_01659	15.4767	0.665665	4.29112	2.16733e-20	9.6203e-21	TRUE	yfcQ	Uncharacterized fimbrial-like protein YfcQ
gene18407_1_00331	18.7952	5.99099	1.40146	2.24857e-20	9.96949e-21	TRUE	mscM_1	Miniconductance mechanosensitive channel MscM
Novel00706	18.6869	36.5047	-1.2141	2.38563e-20	1.05651e-20	TRUE	Novel00706	glycerophosphoryl diester phosphodiesterase [Pseudomonas putida S12]
gene18407_1_01724	41.9369	71.6828	-1.02145	3.20324e-20	1.4159e-20	TRUE	fecI_7	Probable RNA polymerase sigma factor FecI
gene18407_1_04950	146.701	57.8007	1.09567	3.21456e-20	1.41956e-20	TRUE	gene18407_1_04950	hypothetical protein
gene18407_1_01252	13.3398	4.9164	1.19202	3.55483e-20	1.56714e-20	TRUE	virB4	Type IV secretion system protein virB4
gene18407_1_03860	16.808	5.21438	1.44054	3.95301e-20	1.7407e-20	TRUE	gene18407_1_03860	Probable multidrug-efflux transporter Rv1634
gene18407_1_01210	78.0974	26.1095	1.33266	5.79194e-20	2.54326e-20	TRUE	cidA	Holin-like protein CidA
gene18407_1_00025	34.0664	5.16869	2.47243	7.23995e-20	3.17369e-20	TRUE	arsR1	Arsenic resistance transcriptional regulator ArsR1
gene18407_1_03753	81.3089	26.419	1.3738	1.21219e-19	5.29574e-20	TRUE	gene18407_1_03753	hypothetical protein
gene18407_1_04593	17.1242	5.89114	1.29138	2.37916e-19	1.03184e-19	TRUE	proP_7	Proline/betaine transporter
gene18407_1_05159	49.553	83.4882	-1.00064	2.85068e-19	1.23427e-19	TRUE	gene18407_1_05159	hypothetical protein
gene18407_1_04100	29.1426	3.55397	2.78758	2.93922e-19	1.27118e-19	TRUE	csgB_1	Minor curlin subunit
gene18407_1_05249	7.79156	13.4224	-1.03271	3.17073e-19	1.36978e-19	TRUE	1.2.1.2	Putative formate dehydrogenase SA2102
gene18407_1_02480	16.3164	3.39162	2.01824	4.34838e-19	1.87332e-19	TRUE	metR_2	HTH-type transcriptional regulator MetR
gene18407_1_05231	47.8628	15.8023	1.35073	4.53189e-19	1.94913e-19	TRUE	gene18407_1_05231	hypothetical protein
gene18407_1_03126	39.825	9.25227	1.85775	5.02877e-19	2.16163e-19	TRUE	gene18407_1_03126	hypothetical protein
gene18407_1_04452	77.9973	30.8072	1.09212	5.71391e-19	2.44935e-19	TRUE	ybaK	Cys-tRNA(Pro)/Cys-tRNA(Cys) deacylase YbaK
gene18407_1_00282	89.8382	37.0909	1.02822	6.36583e-19	2.72429e-19	TRUE	gene18407_1_00282	hypothetical protein
gene18407_1_04251	10.0924	19.6207	-1.20714	6.61841e-19	2.83082e-19	TRUE	oprD_8	Porin D
gene18407_1_00042	16.7213	35.5828	-1.33754	7.38617e-19	3.15399e-19	TRUE	gene18407_1_00042	hypothetical protein
gene18407_1_04804	31.5019	0.787547	5.07389	7.93002e-19	3.38249e-19	TRUE	gene18407_1_04804	hypothetical protein
gene18407_1_01498	33.0496	11.8497	1.23174	9.31128e-19	3.96729e-19	TRUE	dmlR_7	HTH-type transcriptional regulator DmlR
gene18407_1_02479	32.2339	7.56509	1.8431	1.1553e-18	4.91434e-19	TRUE	hsaB_1	Flavin-dependent monooxygenase%2C reductase subunit HsaB
gene18407_1_01184	7.01167	17.7511	-1.58812	2.2696e-18	9.61208e-19	TRUE	gene18407_1_01184	hypothetical protein
gene18407_1_01389	2.28109	0.0584894	5.03736	2.29618e-18	9.71934e-19	TRUE	gene18407_1_01389	hypothetical protein
gene18407_1_02398	17.7733	42.7357	-1.51378	2.49606e-18	1.05539e-18	TRUE	gene18407_1_02398	hypothetical protein
gene18407_1_02192	8.89154	20.6247	-1.46191	2.65759e-18	1.12246e-18	TRUE	xerC_2	Tyrosine recombinase XerC
gene18407_1_01776	79.436	29.0674	1.20235	3.67855e-18	1.54778e-18	TRUE	gene18407_1_01776	hypothetical protein
gene18407_1_00836	51.8044	7.40063	2.55931	4.22552e-18	1.77599e-18	TRUE	gene18407_1_00836	hypothetical protein
gene18407_1_02358	5.59159	1.40478	1.74487	5.49626e-18	2.30011e-18	TRUE	bepE	Efflux pump membrane transporter BepE
gene18407_1_03612	21.3697	6.41934	1.48702	8.08605e-18	3.37298e-18	TRUE	ansB_1	Probable L-asparaginase periplasmic
gene18407_1_00774	74.2539	21.9455	1.5105	8.33478e-18	3.47486e-18	TRUE	gene18407_1_00774	hypothetical protein
gene18407_1_00901	7.18512	16.1487	-1.41638	1.14663e-17	4.76761e-18	TRUE	glnM_1	Probable glutamine ABC transporter permease protein GlnM
gene18407_1_03112	77.5833	21.3179	1.61564	1.14725e-17	4.76765e-18	TRUE	gene18407_1_03112	hypothetical protein
gene18407_1_00560	77.277	22.9318	1.50465	1.2003e-17	4.98541e-18	TRUE	gene18407_1_00560	hypothetical protein
gene18407_1_04973	104.617	29.7617	1.56554	1.21598e-17	5.04785e-18	TRUE	gene18407_1_04973	hypothetical protein
gene18407_1_04290	4.71683	13.7217	-1.78861	1.79279e-17	7.42248e-18	TRUE	gene18407_1_04290	hypothetical protein
gene18407_1_04869	7.57896	24.2527	-1.92611	2.14363e-17	8.8608e-18	TRUE	fecI_16	Probable RNA polymerase sigma factor FecI
gene18407_1_02929	12.8348	26.0675	-1.27024	2.74012e-17	1.13204e-17	TRUE	citG	2-(5''-triphosphoribosyl)-3'-dephosphocoenzyme-A synthase
gene18407_1_04158	10.6465	21.9855	-1.29421	2.93781e-17	1.21307e-17	TRUE	gene18407_1_04158	hypothetical protein
gene18407_1_01274	87.4	32.4917	1.17952	3.61838e-17	1.49091e-17	TRUE	gene18407_1_01274	hypothetical protein
gene18407_1_01698	16.8107	4.13526	1.77529	4.64973e-17	1.91079e-17	TRUE	gene18407_1_01698	hypothetical protein
gene18407_1_01124	73.6226	15.3769	2.01134	4.75837e-17	1.9544e-17	TRUE	gene18407_1_01124	hypothetical protein
gene18407_1_03488	19.1183	34.1251	-1.08392	4.84847e-17	1.99035e-17	TRUE	ssuD_3	Alkanesulfonate monooxygenase
gene18407_1_01633	4.40805	0	6.94178	5.36958e-17	2.20194e-17	TRUE	pgtP	Phosphoglycerate transporter protein
gene18407_1_00537	23.328	3.91767	2.32595	5.84628e-17	2.39489e-17	TRUE	psiE	Protein PsiE
gene18407_1_01660	40.6804	12.8795	1.41121	5.99203e-17	2.4533e-17	TRUE	yfcP	Uncharacterized fimbrial-like protein YfcP
gene18407_1_03491	45.3511	17.1355	1.15611	6.7975e-17	2.77722e-17	TRUE	gene18407_1_03491	hypothetical protein
gene18407_1_00414	89.0863	22.2716	1.75196	7.38691e-17	3.01168e-17	TRUE	gene18407_1_00414	hypothetical protein
gene18407_1_01448	58.7117	17.2831	1.51624	7.74e-17	3.15398e-17	TRUE	gene18407_1_01448	hypothetical protein
gene18407_1_01641	24.3436	7.12236	1.52507	7.77941e-17	3.16837e-17	TRUE	fabG_5	3-oxoacyl-[acyl-carrier-protein] reductase FabG
gene18407_1_02664	1.72468	5.90021	-2.02248	8.37078e-17	3.40565e-17	TRUE	gene18407_1_02664	hypothetical protein
gene18407_1_01048	7.44489	0.712809	3.13662	9.85827e-17	4.00453e-17	TRUE	cysA_2	Sulfate/thiosulfate import ATP-binding protein CysA
gene18407_1_03620	13.1605	3.53566	1.64812	1.45198e-16	5.86125e-17	TRUE	dctM_2	C4-dicarboxylate TRAP transporter large permease protein DctM
gene18407_1_05264	141.537	58.0127	1.0387	2.15925e-16	8.68914e-17	TRUE	gene18407_1_05264	hypothetical protein
gene18407_1_00406	15.0711	29.2685	-1.20561	2.21817e-16	8.92162e-17	TRUE	hmuV	Hemin import ATP-binding protein HmuV
gene18407_1_04355	56.7761	18.7103	1.35341	2.80712e-16	1.12729e-16	TRUE	gene18407_1_04355	hypothetical protein
gene18407_1_02611	16.3312	5.1077	1.42884	2.86052e-16	1.14695e-16	TRUE	pilQ	Type IV pilus biogenesis and competence protein PilQ
gene18407_1_01116	14.8348	3.23323	1.9499	3.0582e-16	1.22495e-16	TRUE	gene18407_1_01116	hypothetical protein
gene18407_1_02550	45.7773	9.52413	2.01693	3.22205e-16	1.28858e-16	TRUE	gene18407_1_02550	hypothetical protein
gene18407_1_03665	12.5476	21.3187	-1.01275	3.66921e-16	1.46514e-16	TRUE	gabP_1	GABA permease
gene18407_1_01476	72.3179	19.3842	1.65143	4.40382e-16	1.75757e-16	TRUE	gene18407_1_01476	hypothetical protein
gene18407_1_00302	82.4453	34.0801	1.02646	4.53482e-16	1.80892e-16	TRUE	rnk	Regulator of nucleoside diphosphate kinase
gene18407_1_01075	59.6555	22.6157	1.15129	4.69309e-16	1.87013e-16	TRUE	gene18407_1_01075	hypothetical protein
gene18407_1_03338	12.3737	3.21048	1.69838	5.69675e-16	2.26542e-16	TRUE	nicP_2	Porin-like protein NicP
gene18407_1_03803	44.512	7.35735	2.34889	5.98364e-16	2.37449e-16	TRUE	gene18407_1_03803	hypothetical protein
gene18407_1_03670	25.4882	8.39726	1.35379	5.98632e-16	2.37449e-16	TRUE	dmlR_15	HTH-type transcriptional regulator DmlR
gene18407_1_01859	4.00499	11.3988	-1.75706	6.4233e-16	2.54651e-16	TRUE	spuE_2	Spermidine-binding periplasmic protein SpuE
gene18407_1_04202	47.0512	9.20566	2.10559	6.58924e-16	2.60963e-16	TRUE	gene18407_1_04202	hypothetical protein
Novel01136	1.57298	6.12341	-2.20887	7.52057e-16	2.97544e-16	TRUE	Novel01136	NADH-quinone oxidoreductase, chain G [Pseudomonas putida W619]
gene18407_1_03765	36.1361	14.6446	1.05503	7.78044e-16	3.07512e-16	TRUE	hcaR_3	Hca operon transcriptional activator HcaR
gene18407_1_05112	6.0586	0.694215	2.87749	7.97634e-16	3.15094e-16	TRUE	gene18407_1_05112	hypothetical protein
gene18407_1_02023	28.8598	6.67383	1.86443	9.711e-16	3.83423e-16	TRUE	lrp_4	Leucine-responsive regulatory protein
gene18407_1_01642	15.3522	4.5775	1.49777	1.02173e-15	4.03005e-16	TRUE	gene18407_1_01642	hypothetical protein
gene18407_1_02591	61.9376	12.9037	2.01499	1.04435e-15	4.11716e-16	TRUE	gene18407_1_02591	hypothetical protein
gene18407_1_01501	73.9532	17.5864	1.82411	1.14566e-15	4.51197e-16	TRUE	gene18407_1_01501	hypothetical protein
gene18407_1_01254	13.979	0	6.79635	1.25799e-15	4.93932e-16	TRUE	gene18407_1_01254	hypothetical protein
gene18407_1_00389	28.7477	50.0716	-1.04859	1.46312e-15	5.7331e-16	TRUE	fecI_3	Probable RNA polymerase sigma factor FecI
gene18407_1_00582	19.2813	2.50657	2.69537	1.90684e-15	7.45297e-16	TRUE	gene18407_1_00582	hypothetical protein
gene18407_1_00116	9.34816	19.3022	-1.29406	2.45484e-15	9.57073e-16	TRUE	gene18407_1_00116	hypothetical protein
gene18407_1_03851	10.9458	19.5178	-1.08246	2.49952e-15	9.73511e-16	TRUE	1.1.2.-	L-gulono-1%2C4-lactone dehydrogenase
gene18407_1_01715	55.7524	21.9086	1.0995	2.93621e-15	1.14188e-15	TRUE	sigE	ECF RNA polymerase sigma factor SigE
gene18407_1_04734	4.73863	8.86801	-1.15218	4.89085e-15	1.89159e-15	TRUE	fptA_2	Fe(3+)-pyochelin receptor
gene18407_1_04566	111.832	36.1525	1.38112	6.75295e-15	2.60269e-15	TRUE	gene18407_1_04566	hypothetical protein
gene18407_1_05051	24.0091	43.4375	-1.1034	9.3948e-15	3.61013e-15	TRUE	fecI_18	Probable RNA polymerase sigma factor FecI
gene18407_1_02904	5.2858	1.76921	1.33097	1.04894e-14	4.02475e-15	TRUE	gene18407_1_02904	hypothetical protein
gene18407_1_00108	16.2546	29.475	-1.10669	1.13311e-14	4.34343e-15	TRUE	puuD_1	Gamma-glutamyl-gamma-aminobutyrate hydrolase PuuD
gene18407_1_05331	32.6176	60.3425	-1.13557	1.41942e-14	5.4275e-15	TRUE	gene18407_1_05331	hypothetical protein
gene18407_1_04594	63.4356	25.2585	1.08048	2.09773e-14	7.98181e-15	TRUE	gene18407_1_04594	Virulence protein STM3117
gene18407_1_03195	28.5933	9.40403	1.35628	3.87349e-14	1.46737e-14	TRUE	pqiA_1	Paraquat-inducible protein A
gene18407_1_00315	13.4413	5.37653	1.07389	4.02605e-14	1.52293e-14	TRUE	gene18407_1_00315	hypothetical protein
gene18407_1_00684	31.4969	53.4386	-1.01071	4.12353e-14	1.55905e-14	TRUE	gene18407_1_00684	hypothetical protein
gene18407_1_04787	25.6788	6.98948	1.62927	5.81277e-14	2.19452e-14	TRUE	lppC	Putative lipoprotein LppC
gene18407_1_00900	8.09711	16.1942	-1.24804	6.22106e-14	2.34752e-14	TRUE	yhdY	Inner membrane amino-acid ABC transporter permease protein YhdY
gene18407_1_03352	3.22792	7.91361	-1.54177	8.70369e-14	3.27637e-14	TRUE	ddpA_1	Probable D%2CD-dipeptide-binding periplasmic protein DdpA
gene18407_1_01418	13.979	1.02787	3.51749	1.20008e-13	4.50443e-14	TRUE	gene18407_1_01418	hypothetical protein
gene18407_1_02185	7.08268	17.8931	-1.58508	1.27846e-13	4.78699e-14	TRUE	ureF	Urease accessory protein UreF
gene18407_1_04646	2.48619	6.47348	-1.62865	1.40666e-13	5.25942e-14	TRUE	ydaP	Putative thiamine pyrophosphate-containing protein YdaP
gene18407_1_00094	69.5593	27.9579	1.06694	1.8871e-13	7.0354e-14	TRUE	gene18407_1_00094	hypothetical protein
gene18407_1_03285	62.1751	15.8567	1.7232	2.13731e-13	7.96054e-14	TRUE	yacG	DNA gyrase inhibitor YacG
gene18407_1_04390	17.4957	5.53884	1.4113	2.25038e-13	8.37768e-14	TRUE	pht2_1	Phthalate 4%2C5-dioxygenase oxygenase reductase subunit
gene18407_1_04232	9.47335	20.4486	-1.3581	2.48577e-13	9.24509e-14	TRUE	lpfB	Probable fimbrial chaperone LpfB
gene18407_1_01023	13.979	2.97912	1.98225	2.77771e-13	1.0321e-13	TRUE	purF_1	Amidophosphoribosyltransferase
gene18407_1_03587	25.3398	9.63099	1.14761	3.24489e-13	1.20338e-13	TRUE	gene18407_1_03587	hypothetical protein
gene18407_1_04392	17.3073	6.3063	1.20847	4.29915e-13	1.58979e-13	TRUE	fdhA_2	Glutathione-independent formaldehyde dehydrogenase
gene18407_1_00374	4.14721	10.1535	-1.53981	5.89293e-13	2.16985e-13	TRUE	macA_2	Macrolide export protein MacA
gene18407_1_03361	25.2697	44.6252	-1.06849	6.87265e-13	2.5234e-13	TRUE	gene18407_1_03361	hypothetical protein
gene18407_1_00474	66.3188	27.091	1.04356	7.70866e-13	2.82768e-13	TRUE	gene18407_1_00474	hypothetical protein
gene18407_1_04157	14.9817	27.2501	-1.11111	9.30304e-13	3.40608e-13	TRUE	gene18407_1_04157	hypothetical protein
gene18407_1_02401	47.6929	7.12653	2.49446	1.21889e-12	4.45008e-13	TRUE	gene18407_1_02401	hypothetical protein
gene18407_1_04156	54.0204	11.3727	1.99988	1.22729e-12	4.47864e-13	TRUE	gene18407_1_04156	hypothetical protein
gene18407_1_03235	7.25439	14.8348	-1.2801	1.32871e-12	4.84417e-13	TRUE	pucA	Probable xanthine dehydrogenase subunit A
gene18407_1_02984	39.0645	7.27672	2.17645	1.33251e-12	4.85574e-13	TRUE	gene18407_1_02984	hypothetical protein
gene18407_1_02321	19.7669	7.98798	1.05914	1.38315e-12	5.03553e-13	TRUE	gene18407_1_02321	hypothetical protein
gene18407_1_02570	21.7564	7.52323	1.28397	1.52027e-12	5.52437e-13	TRUE	gene18407_1_02570	hypothetical protein
gene18407_1_01731	22.6587	8.49702	1.16699	1.64323e-12	5.96e-13	TRUE	trpI_2	HTH-type transcriptional regulator TrpI
gene18407_1_03806	105.054	39.3953	1.16699	1.64323e-12	5.96e-13	TRUE	gene18407_1_03806	hypothetical protein
gene18407_1_05214	0.71687	4.44459	-2.88031	1.69549e-12	6.14668e-13	TRUE	hsaA	Flavin-dependent monooxygenase%2C oxygenase subunit HsaA
gene18407_1_04302	41.218	15.8162	1.13383	1.94418e-12	7.03184e-13	TRUE	eamA_2	Probable amino-acid metabolite efflux pump
gene18407_1_03927	33.0614	9.09742	1.61357	2.47369e-12	8.92617e-13	TRUE	ble_2	Bleomycin resistance protein
gene18407_1_03962	35.7574	14.7589	1.02861	2.77421e-12	9.99197e-13	TRUE	aqpZ	Aquaporin Z
gene18407_1_05138	1.14753	6.5722	-2.76589	3.2065e-12	1.15329e-12	TRUE	hpcG	2-oxo-hept-4-ene-1%2C7-dioate hydratase
gene18407_1_00646	19.5544	35.5534	-1.11054	3.27285e-12	1.17661e-12	TRUE	gene18407_1_00646	hypothetical protein
gene18407_1_04372	26.5459	10.7313	1.05862	3.38956e-12	1.21744e-12	TRUE	uhpA	Transcriptional regulatory protein UhpA
gene18407_1_02587	11.7571	2.86985	1.78645	3.6906e-12	1.32434e-12	TRUE	gene18407_1_02587	hypothetical protein
Novel00142	25.277	44.6178	-1.06784	3.81486e-12	1.3683e-12	TRUE	Novel00142	ABC transporter substrate-binding protein [Pseudomonas putida]
gene18407_1_04107	9.95406	18.3501	-1.13047	4.02237e-12	1.44139e-12	TRUE	gene18407_1_04107	hypothetical protein
gene18407_1_05005	5.03963	0.779942	2.44383	5.26408e-12	1.88287e-12	TRUE	gene18407_1_05005	hypothetical protein
gene18407_1_03174	28.854	8.60244	1.49791	5.33724e-12	1.90815e-12	TRUE	gene18407_1_03174	hypothetical protein
gene18407_1_01472	46.1914	17.0179	1.19253	5.63044e-12	2.01113e-12	TRUE	yphA	Inner membrane protein YphA
gene18407_1_04985	5.14288	8.69802	-1.00615	6.09363e-12	2.17457e-12	TRUE	pupA_3	Ferric-pseudobactin 358 receptor
gene18407_1_04786	75.4864	16.0758	1.98328	6.19031e-12	2.20704e-12	TRUE	gene18407_1_04786	hypothetical protein
gene18407_1_00386	4.10851	11.2233	-1.69785	6.74447e-12	2.4024e-12	TRUE	tlpA	Thiol:disulfide interchange protein TlpA
gene18407_1_02598	97.8528	30.2878	1.44383	7.16924e-12	2.55136e-12	TRUE	gene18407_1_02598	hypothetical protein
gene18407_1_04686	7.50668	13.2992	-1.07314	7.32227e-12	2.60463e-12	TRUE	gene18407_1_04686	hypothetical protein
gene18407_1_03046	9.25759	3.59195	1.11783	7.40338e-12	2.63227e-12	TRUE	gene18407_1_03046	Uncharacterized signaling protein CC_0091
gene18407_1_02688	10.3984	19.5215	-1.15675	7.63124e-12	2.7108e-12	TRUE	gene18407_1_02688	hypothetical protein
gene18407_1_03857	12.0249	3.60748	1.48892	7.68764e-12	2.72958e-12	TRUE	gene18407_1_03857	hypothetical protein
gene18407_1_01447	11.1597	21.732	-1.20957	7.9956e-12	2.83763e-12	TRUE	osmY_4	Osmoprotectant import permease protein OsmY
gene18407_1_04171	7.67324	14.5867	-1.17479	9.93708e-12	3.517e-12	TRUE	nemA_2	N-ethylmaleimide reductase
gene18407_1_00531	17.1355	31.2648	-1.11559	1.06296e-11	3.76037e-12	TRUE	fecI_4	Probable RNA polymerase sigma factor FecI
gene18407_1_00426	26.2971	4.9826	2.15189	1.08409e-11	3.83338e-12	TRUE	lsrG	(4S)-4-hydroxy-5-phosphonooxypentane-2%2C3-dione isomerase
gene18407_1_02746	8.53677	15.2951	-1.08935	1.20751e-11	4.26593e-12	TRUE	proV_1	Glycine betaine/proline betaine transport system ATP-binding protein ProV
gene18407_1_02069	26.5797	45.8746	-1.03541	1.27912e-11	4.51684e-12	TRUE	phnC	Phosphate-import ATP-binding protein PhnC
gene18407_1_01293	75.0651	26.043	1.2792	1.48776e-11	5.24166e-12	TRUE	gene18407_1_01293	hypothetical protein
gene18407_1_01249	12.2788	1.32233	2.96697	1.71239e-11	6.01394e-12	TRUE	gene18407_1_01249	hypothetical protein
gene18407_1_01630	8.59602	1.83604	1.97903	2.01823e-11	7.07845e-12	TRUE	luxA_1	Alkanal monooxygenase alpha chain
gene18407_1_00047	32.7312	6.47806	2.08899	2.03398e-11	7.13048e-12	TRUE	gene18407_1_00047	hypothetical protein
gene18407_1_03853	10.9519	3.40121	1.43902	2.18459e-11	7.65154e-12	TRUE	gene18407_1_03853	hypothetical protein
gene18407_1_03211	3.21219	7.61408	-1.49316	2.30487e-11	8.06554e-12	TRUE	aam_2	Acylamidase
gene18407_1_03420	2.8922	5.7844	-1.24804	2.39836e-11	8.38891e-12	TRUE	iutA	Ferric aerobactin receptor
gene18407_1_00805	62.6465	110.796	-1.07065	2.57544e-11	8.99207e-12	TRUE	gene18407_1_00805	hypothetical protein
gene18407_1_01420	32.178	3.16505	3.09773	2.86916e-11	9.99057e-12	TRUE	gene18407_1_01420	hypothetical protein
gene18407_1_03518	11.7641	3.70352	1.41938	3.03559e-11	1.05654e-11	TRUE	emrA_2	Multidrug export protein EmrA
gene18407_1_04592	10.8889	22.6606	-1.30538	3.526e-11	1.22447e-11	TRUE	gene18407_1_04592	hypothetical protein
gene18407_1_05339	34.9474	5.67896	2.37345	3.63218e-11	1.26022e-11	TRUE	gene18407_1_05339	hypothetical protein
gene18407_1_01474	63.1308	23.4486	1.1808	5.39963e-11	1.85848e-11	TRUE	gene18407_1_01474	hypothetical protein
gene18407_1_05314	7.06184	12.3293	-1.05202	5.4256e-11	1.86659e-11	TRUE	1.2.1.26	Alpha-ketoglutaric semialdehyde dehydrogenase
gene18407_1_01613	35.0845	12.4257	1.24946	5.44436e-11	1.87222e-11	TRUE	guaD_1	Guanine deaminase
gene18407_1_05022	14.6564	25.741	-1.06058	6.14833e-11	2.11243e-11	TRUE	lldR	Putative L-lactate dehydrogenase operon regulatory protein
gene18407_1_00591	13.1567	3.39881	1.70465	6.27281e-11	2.15329e-11	TRUE	gene18407_1_00591	hypothetical protein
gene18407_1_04559	23.5329	9.25227	1.09876	6.34637e-11	2.17758e-11	TRUE	gene18407_1_04559	hypothetical protein
gene18407_1_03813	6.83063	0	6.17822	6.46443e-11	2.21612e-11	TRUE	gene18407_1_03813	hypothetical protein
gene18407_1_02191	0.905113	5.43068	-2.83301	6.50761e-11	2.22994e-11	TRUE	ureD	Urease accessory protein UreD
gene18407_1_03606	9.50758	17.509	-1.12899	8.56777e-11	2.92684e-11	TRUE	dapA_3	4-hydroxy-tetrahydrodipicolinate synthase
gene18407_1_03611	8.49631	2.17854	1.71543	8.95872e-11	3.05904e-11	TRUE	gene18407_1_03611	hypothetical protein
Novel01102	20.6279	37.3637	-1.10509	9.09356e-11	3.10235e-11	TRUE	Novel01102	AE016614_10 electron transfer flavoprotein-ubiquinone oxidoreductase, putative [Pseudomonas putida KT2440]
gene18407_1_01658	18.5221	4.36843	1.83602	9.89956e-11	3.37287e-11	TRUE	yfcR	Uncharacterized fimbrial-like protein YfcR
gene18407_1_00247	36.6661	6.41658	2.26653	1.20733e-10	4.09728e-11	TRUE	gene18407_1_00247	hypothetical protein
gene18407_1_01244	33.2173	8.85796	1.65885	1.435e-10	4.86353e-11	TRUE	gene18407_1_01244	hypothetical protein
gene18407_1_00532	30.0099	52.3249	-1.0501	1.46324e-10	4.95709e-11	TRUE	gene18407_1_00532	hypothetical protein
gene18407_1_04700	42.2475	12.4257	1.51749	1.55987e-10	5.27752e-11	TRUE	gene18407_1_04700	hypothetical protein
gene18407_1_00467	17.8591	6.05932	1.31138	1.89021e-10	6.38402e-11	TRUE	gene18407_1_00467	hypothetical protein
gene18407_1_02111	8.9574	1.22146	2.62643	1.92959e-10	6.51135e-11	TRUE	bvgA_3	Virulence factors putative positive transcription regulator BvgA
gene18407_1_01500	52.8358	20.85	1.09343	2.08723e-10	7.03107e-11	TRUE	gene18407_1_01500	hypothetical protein
gene18407_1_04998	53.5195	20.2362	1.15508	2.87004e-10	9.62208e-11	TRUE	gene18407_1_04998	hypothetical protein
gene18407_1_05334	1.98721	5.89309	-1.81633	2.92387e-10	9.78986e-11	TRUE	antA_3	Anthranilate 1%2C2-dioxygenase large subunit
gene18407_1_02670	1.90005	8.27881	-2.37143	3.0767e-10	1.02882e-10	TRUE	gene18407_1_02670	hypothetical protein
gene18407_1_03610	7.29337	1.30907	2.23	3.08029e-10	1.02958e-10	TRUE	ramA_5	(R)-stereoselective amidase
gene18407_1_04928	11.457	3.819	1.33692	3.17865e-10	1.06063e-10	TRUE	gene18407_1_04928	hypothetical protein
gene18407_1_00675	54.1121	14.8808	1.61445	3.20089e-10	1.06759e-10	TRUE	gene18407_1_00675	hypothetical protein
gene18407_1_05133	31.8084	11.7189	1.19253	3.20574e-10	1.06875e-10	TRUE	ogt	Methylated-DNA--protein-cysteine methyltransferase
gene18407_1_03451	15.3318	3.06635	2.07389	3.4159e-10	1.13832e-10	TRUE	gene18407_1_03451	DNA nickase
gene18407_1_04276	48.708	19.4395	1.07712	3.43513e-10	1.14424e-10	TRUE	gene18407_1_04276	hypothetical protein
gene18407_1_04926	4.78368	8.92953	-1.14851	4.0088e-10	1.33304e-10	TRUE	1.2.1.26	Alpha-ketoglutaric semialdehyde dehydrogenase
gene18407_1_00425	19.449	4.45706	1.87749	4.11083e-10	1.36579e-10	TRUE	fosA	Glutathione transferase FosA
gene18407_1_00249	8.95282	15.4711	-1.0372	4.52374e-10	1.49977e-10	TRUE	mdtA_1	Multidrug resistance protein MdtA
gene18407_1_03191	0.48412	4.8412	-3.56997	4.53009e-10	1.50123e-10	TRUE	ypmQ_4	SCO1 protein homolog
gene18407_1_04949	31.7812	9.55827	1.48531	4.69836e-10	1.555e-10	TRUE	tnpR	Transposon Tn3 resolvase
gene18407_1_01491	46.2275	16.0551	1.27768	4.84525e-10	1.60088e-10	TRUE	rcnB	Nickel/cobalt homeostasis protein RcnB
gene18407_1_03816	10.0474	0.655264	3.69056	5.25902e-10	1.73537e-10	TRUE	gene18407_1_03816	hypothetical protein
gene18407_1_01651	11.254	3.8221	1.30995	5.94809e-10	1.96109e-10	TRUE	gene18407_1_01651	Uncharacterized signaling protein CC_0091
gene18407_1_03689	17.8801	31.0463	-1.04411	6.71747e-10	2.21099e-10	TRUE	uao	Uric acid degradation bifunctional protein
gene18407_1_04818	25.8715	7.51109	1.53623	7.00613e-10	2.30209e-10	TRUE	exbD_3	Biopolymer transport protein ExbD
gene18407_1_01186	3.54975	5.9847	-1.00161	7.05953e-10	2.31865e-10	TRUE	gene18407_1_01186	Probable TonB-dependent receptor HI_1217
gene18407_1_05156	8.55495	15.4342	-1.09934	7.19756e-10	2.36199e-10	TRUE	rlmF	Ribosomal RNA large subunit methyltransferase F
gene18407_1_02443	1.38491	5.4531	-2.22532	7.4126e-10	2.43153e-10	TRUE	1.-.-.-	Putative 2-hydroxyacid dehydrogenase HI_1556
Novel01277	16.2263	2.74247	2.31674	7.94091e-10	2.60153e-10	TRUE	Novel01277	hypothetical protein PMI38_05355, partial [Pseudomonas sp. GM84]
gene18407_1_03394	8.6766	17.2327	-1.23799	9.15568e-10	2.99318e-10	TRUE	pcaI	3-oxoadipate CoA-transferase subunit A
gene18407_1_03818	18.0613	3.2164	2.24134	1.00549e-09	3.28578e-10	TRUE	gene18407_1_03818	hypothetical protein
gene18407_1_05297	37.382	10.6806	1.55931	1.01748e-09	3.32355e-10	TRUE	gene18407_1_05297	hypothetical protein
gene18407_1_03823	6.23677	1.36205	1.94697	1.08795e-09	3.55075e-10	TRUE	mdtL	Multidrug resistance protein MdtL
gene18407_1_01441	17.9483	31.4095	-1.0554	1.212e-09	3.95228e-10	TRUE	fecI_6	Probable RNA polymerase sigma factor FecI
gene18407_1_00126	82.6404	32.4805	1.09923	1.36888e-09	4.45449e-10	TRUE	gene18407_1_00126	hypothetical protein
gene18407_1_03295	11.874	3.23837	1.62643	1.4211e-09	4.62053e-10	TRUE	gene18407_1_03295	hypothetical protein
gene18407_1_01477	36.4103	10.0779	1.60512	1.44735e-09	4.698e-10	TRUE	gene18407_1_01477	hypothetical protein
gene18407_1_03306	24.0151	3.94279	2.35861	1.59525e-09	5.16943e-10	TRUE	gene18407_1_03306	hypothetical protein
gene18407_1_03218	24.3019	10.1079	1.01755	1.61706e-09	5.23792e-10	TRUE	lutR_2	HTH-type transcriptional regulator LutR
gene18407_1_01250	15.3439	5.4598	1.2427	1.77597e-09	5.74544e-10	TRUE	virB9	Type IV secretion system protein virB9
gene18407_1_02585	18.801	7.30608	1.1156	1.87096e-09	6.04015e-10	TRUE	ada_3	Bifunctional transcriptional activator/DNA repair enzyme Ada
gene18407_1_02584	50.1745	19.97	1.08108	2.26122e-09	7.27583e-10	TRUE	gene18407_1_02584	hypothetical protein
gene18407_1_03547	12.559	4.98573	1.0848	2.45171e-09	7.88547e-10	TRUE	ygcS_2	Inner membrane metabolite transport protein YgcS
gene18407_1_00409	48.267	18.4628	1.13837	2.73368e-09	8.78146e-10	TRUE	gene18407_1_00409	hypothetical protein
gene18407_1_03847	13.5466	30.8402	-1.43492	2.96526e-09	9.50961e-10	TRUE	catC	Muconolactone Delta-isomerase
gene18407_1_01748	60.8496	25.4911	1.00721	3.05698e-09	9.78758e-10	TRUE	gene18407_1_01748	hypothetical protein
gene18407_1_04446	42.7732	16.2491	1.14831	3.16858e-09	1.01365e-09	TRUE	gene18407_1_04446	hypothetical protein
gene18407_1_01292	102.267	33.8438	1.34734	3.29746e-09	1.05314e-09	TRUE	gene18407_1_01292	hypothetical protein
Novel00481	27.0477	11.0531	1.04301	3.51141e-09	1.11917e-09	TRUE	Novel00481	dihydroorotate oxydase [Pseudomonas entomophila L48]
gene18407_1_05175	15.5694	3.85049	1.76755	3.57972e-09	1.14e-09	TRUE	gene18407_1_05175	hypothetical protein
gene18407_1_03034	11.2143	3.81599	1.30717	4.03322e-09	1.28127e-09	TRUE	adrA_2	Probable diguanylate cyclase AdrA
gene18407_1_02735	11.2719	3.55021	1.41871	4.07037e-09	1.29148e-09	TRUE	gbuC_1	Glycine betaine/carnitine transport binding protein GbuC
gene18407_1_04969	13.0771	36.0748	-1.71199	5.40287e-09	1.7052e-09	TRUE	gene18407_1_04969	hypothetical protein
gene18407_1_01131	18.4652	6.37181	1.28699	7.84295e-09	2.46628e-09	TRUE	gene18407_1_01131	hypothetical protein
gene18407_1_04077	19.3768	6.64347	1.29628	8.25983e-09	2.59422e-09	TRUE	gene18407_1_04077	hypothetical protein
gene18407_1_03794	25.6629	8.13701	1.40907	8.50072e-09	2.6688e-09	TRUE	gene18407_1_03794	hypothetical protein
gene18407_1_02027	6.38801	11.8635	-1.14113	9.47283e-09	2.96439e-09	TRUE	rsbT_2	Serine/threonine-protein kinase RsbT
gene18407_1_01201	27.9579	11.5204	1.03103	1.05241e-08	3.28542e-09	TRUE	gene18407_1_01201	hypothetical protein
gene18407_1_01373	12.7161	4.52901	1.24134	1.27217e-08	3.96508e-09	TRUE	yfdH	Prophage bactoprenol glucosyl transferase homolog
gene18407_1_03412	9.06223	2.41017	1.66269	1.31209e-08	4.08457e-09	TRUE	copB	Copper resistance protein B
gene18407_1_05069	31.4866	9.77171	1.44001	1.31423e-08	4.0896e-09	TRUE	gene18407_1_05069	hypothetical protein
gene18407_1_03382	27.6865	7.87165	1.5664	1.40825e-08	4.37591e-09	TRUE	gene18407_1_03382	hypothetical protein
gene18407_1_01475	34.7064	7.2305	2.01499	1.41082e-08	4.3796e-09	TRUE	gene18407_1_01475	hypothetical protein
gene18407_1_02177	23.682	4.93375	2.01499	1.41082e-08	4.3796e-09	TRUE	gene18407_1_02177	hypothetical protein
gene18407_1_03815	10.5502	0.791262	3.48892	1.42627e-08	4.42581e-09	TRUE	gene18407_1_03815	hypothetical protein
gene18407_1_03214	0.89109	4.78961	-2.67431	1.55485e-08	4.82094e-09	TRUE	lptB_3	Lipopolysaccharide export system ATP-binding protein LptB
gene18407_1_01445	5.00165	11.7988	-1.4862	1.62209e-08	5.02539e-09	TRUE	osmW	Osmoprotectant import permease protein OsmW
gene18407_1_01976	24.9977	5.59159	1.91242	1.80163e-08	5.56828e-09	TRUE	gene18407_1_01976	hypothetical protein
gene18407_1_01453	19.1564	7.76609	1.05452	1.91088e-08	5.8989e-09	TRUE	soxS_2	Regulatory protein SoxS
gene18407_1_01446	5.97785	11.5878	-1.20296	1.91707e-08	5.91564e-09	TRUE	osmX	Osmoprotectant-binding protein OsmX
gene18407_1_02481	28.6748	6.81027	1.82596	2.16335e-08	6.6597e-09	TRUE	gene18407_1_02481	hypothetical protein
gene18407_1_02669	4.04016	11.4741	-1.75393	2.26839e-08	6.97582e-09	TRUE	gene18407_1_02669	hypothetical protein
gene18407_1_02676	5.25177	12.975	-1.5529	2.48437e-08	7.62675e-09	TRUE	gene18407_1_02676	hypothetical protein
gene18407_1_02203	10.6292	4.12283	1.11828	2.59947e-08	7.97062e-09	TRUE	ttuB_2	Putative tartrate transporter
gene18407_1_04747	7.73679	2.02211	1.68783	2.71394e-08	8.31832e-09	TRUE	proW_2	Glycine betaine/proline betaine transport system permease protein ProW
gene18407_1_01414	22.1485	3.99399	2.22326	2.75592e-08	8.44366e-09	TRUE	gene18407_1_01414	hypothetical protein
gene18407_1_01416	28.5285	8.27327	1.53783	3.00022e-08	9.17042e-09	TRUE	gene18407_1_01416	hypothetical protein
gene18407_1_02838	12.9037	5.19113	1.06562	3.86266e-08	1.17694e-08	TRUE	intQ_1	Putative defective protein IntQ
gene18407_1_04441	0.953111	3.4312	-2.09604	4.00187e-08	1.21792e-08	TRUE	czcO	Uncharacterized oxidoreductase CzcO
gene18407_1_05081	39.878	16.4713	1.02759	4.08596e-08	1.24303e-08	TRUE	gene18407_1_05081	hypothetical protein
gene18407_1_02106	6.45183	1.80374	1.59068	4.32107e-08	1.31198e-08	TRUE	amtB_2	Ammonia channel
gene18407_1_01492	13.2509	5.46053	1.03093	4.45566e-08	1.35178e-08	TRUE	adrA_1	Probable diguanylate cyclase AdrA
gene18407_1_04187	27.5142	5.32532	2.12119	5.33313e-08	1.61232e-08	TRUE	csrA_2	Carbon storage regulator
gene18407_1_01848	26.6943	10.7409	1.06537	6.07937e-08	1.83363e-08	TRUE	cysE_2	Serine acetyltransferase
gene18407_1_04915	22.18	7.45545	1.32485	6.53284e-08	1.96354e-08	TRUE	aroQ	3-dehydroquinate dehydratase
gene18407_1_00733	2.91561	1.09835	1.16042	6.89183e-08	2.06983e-08	TRUE	gene18407_1_00733	hypothetical protein
gene18407_1_02188	2.2642	4.82373	-1.33919	7.1128e-08	2.13454e-08	TRUE	ureC	Urease subunit alpha
gene18407_1_04814	6.55691	11.9299	-1.11154	7.49592e-08	2.2443e-08	TRUE	fabD_2	Malonyl CoA-acyl carrier protein transacylase
gene18407_1_00001	13.8798	3.17253	1.88124	9.09499e-08	2.70947e-08	TRUE	-	None
gene18407_1_00712	13.4443	5.57631	1.02156	9.26487e-08	2.75902e-08	TRUE	gene18407_1_00712	hypothetical protein
gene18407_1_04939	14.3568	5.5727	1.11724	9.36208e-08	2.7869e-08	TRUE	exsA	Exoenzyme S synthesis regulatory protein ExsA
gene18407_1_04707	6.45183	0.39102	3.79635	1.07657e-07	3.1986e-08	TRUE	lexA_2	LexA repressor
gene18407_1_02311	10.435	1.77198	2.30995	1.15269e-07	3.42214e-08	TRUE	gene18407_1_02311	hypothetical protein
gene18407_1_05164	5.7691	15.3103	-1.65613	1.20645e-07	3.58037e-08	TRUE	gene18407_1_05164	hypothetical protein
gene18407_1_01188	30.9322	9.81502	1.408	1.21119e-07	3.59306e-08	TRUE	gene18407_1_01188	hypothetical protein
gene18407_1_00775	35.9459	12.2892	1.30039	1.28197e-07	3.7972e-08	TRUE	gene18407_1_00775	hypothetical protein
gene18407_1_00237	7.98798	0.95095	2.82235	1.32275e-07	3.91501e-08	TRUE	gene18407_1_00237	hypothetical protein
gene18407_1_02671	3.96254	9.13586	-1.45316	1.32332e-07	3.91521e-08	TRUE	gene18407_1_02671	hypothetical protein
gene18407_1_02524	20.2106	4.04211	2.07389	1.32688e-07	3.92424e-08	TRUE	gene18407_1_02524	hypothetical protein
gene18407_1_00263	16.383	4.80805	1.52063	1.35398e-07	4.00287e-08	TRUE	decR_1	DNA-binding transcriptional activator DecR
gene18407_1_00348	15.6564	5.92708	1.15332	1.47137e-07	4.34659e-08	TRUE	gene18407_1_00348	hypothetical protein
gene18407_1_04347	6.65938	2.29634	1.28801	1.79023e-07	5.27048e-08	TRUE	zraS_1	Sensor protein ZraS
gene18407_1_02660	0.851511	4.96715	-2.79236	1.7929e-07	5.27634e-08	TRUE	gene18407_1_02660	hypothetical protein
gene18407_1_03332	2.4369	4.74089	-1.20815	2.03599e-07	5.96906e-08	TRUE	mrdA_2	Peptidoglycan D%2CD-transpeptidase MrdA
gene18407_1_00140	18.4154	6.19427	1.32386	2.07777e-07	6.08927e-08	TRUE	dsbB_1	Disulfide bond formation protein B
gene18407_1_00032	7.86317	2.87068	1.20567	2.39594e-07	7.01905e-08	TRUE	pcaK_1	4-hydroxybenzoate transporter PcaK
gene18407_1_02686	7.98798	24.4077	-1.85948	3.02829e-07	8.81165e-08	TRUE	gene18407_1_02686	hypothetical protein
gene18407_1_02745	6.34506	11.5996	-1.11841	3.24489e-07	9.43481e-08	TRUE	opuAB_2	Glycine betaine transport system permease protein OpuAB
gene18407_1_02837	6.51489	2.63184	1.05962	3.44485e-07	1.00087e-07	TRUE	mcpQ_3	Methyl-accepting chemotaxis protein McpQ
gene18407_1_01632	14.3861	5.9716	1.02045	3.94628e-07	1.14256e-07	TRUE	pgrR_2	HTH-type transcriptional regulator PgrR
gene18407_1_04101	10.9401	4.21395	1.12833	3.94726e-07	1.14256e-07	TRUE	gene18407_1_04101	hypothetical protein
gene18407_1_03387	8.63182	3.05551	1.25021	4.81315e-07	1.38802e-07	TRUE	dprA	DNA processing protein DprA
gene18407_1_02663	3.00374	7.62489	-1.592	4.87044e-07	1.4035e-07	TRUE	gene18407_1_02663	hypothetical protein
gene18407_1_04339	3.14256	7.58549	-1.51935	5.50683e-07	1.58394e-07	TRUE	hpcE_2	Homoprotocatechuate catabolism bifunctional isomerase/decarboxylase
gene18407_1_03845	5.55456	1.72808	1.43646	5.80705e-07	1.66782e-07	TRUE	lgoT_2	Probable L-galactonate transporter
gene18407_1_03664	2.56857	0.493956	2.13047	5.8651e-07	1.68386e-07	TRUE	mhpA	3-(3-hydroxy-phenyl)propionate/3-hydroxycinnamic acid hydroxylase
gene18407_1_00317	3.68438	11.2699	-1.86102	6.26594e-07	1.79629e-07	TRUE	tmoT_1	Response regulator protein TmoT
gene18407_1_02917	16.167	6.32092	1.1068	7.18959e-07	2.05575e-07	TRUE	lip-1	Lipase 1
gene18407_1_04931	14.5022	4.78425	1.35187	7.23957e-07	2.06928e-07	TRUE	gene18407_1_04931	hypothetical protein
gene18407_1_04957	1.44196	4.24576	-1.80604	8.28067e-07	2.3625e-07	TRUE	yahK	Aldehyde reductase YahK
gene18407_1_04974	11.2705	4.36843	1.11933	8.4094e-07	2.39835e-07	TRUE	gene18407_1_04974	hypothetical protein
gene18407_1_02571	32.5538	9.95762	1.46091	8.72044e-07	2.48523e-07	TRUE	cspE	Cold shock-like protein CspE
gene18407_1_04046	39.1411	13.1802	1.32227	9.76524e-07	2.77686e-07	TRUE	murB	UDP-N-acetylenolpyruvoylglucosamine reductase
gene18407_1_03731	3.60748	6.6996	-1.14113	9.83042e-07	2.79437e-07	TRUE	nicT_1	Putative metabolite transport protein NicT
gene18407_1_03811	8.08422	0	5.33692	1.07435e-06	3.04834e-07	TRUE	gene18407_1_03811	hypothetical protein
gene18407_1_05008	1.97172	4.14566	-1.32019	1.08838e-06	3.087e-07	TRUE	acoR_5	Acetoin catabolism regulatory protein
gene18407_1_02013	3.64158	6.5196	-1.08826	1.13212e-06	3.20638e-07	TRUE	aam_1	Acylamidase
gene18407_1_02968	24.6511	7.51557	1.46565	1.28124e-06	3.61684e-07	TRUE	mrpF	Na(+)/H(+) antiporter subunit F
gene18407_1_03288	7.51109	2.71234	1.22144	1.3531e-06	3.81275e-07	TRUE	epsF_1	Type II secretion system protein F
gene18407_1_03344	3.12379	0.468569	2.48892	1.50669e-06	4.23476e-07	TRUE	ssuA_3	Putative aliphatic sulfonates-binding protein
gene18407_1_04549	51.5474	12.2316	1.82725	1.50854e-06	4.23841e-07	TRUE	gene18407_1_04549	hypothetical protein
gene18407_1_03973	3.66824	0.495708	2.63948	1.75335e-06	4.91555e-07	TRUE	araQ	L-arabinose transport system permease protein AraQ
gene18407_1_04364	8.93501	0.864678	3.12119	1.9416e-06	5.43546e-07	TRUE	1.6.-.-	NADH dehydrogenase-like protein Rv1812c
gene18407_1_04726	5.89248	2.00595	1.30655	2.02172e-06	5.65364e-07	TRUE	proP_9	Proline/betaine transporter
gene18407_1_03734	18.7747	6.32625	1.32132	2.12217e-06	5.92599e-07	TRUE	gene18407_1_03734	hypothetical protein
gene18407_1_01754	11.982	2.58435	1.96495	2.65634e-06	7.38041e-07	TRUE	gene18407_1_01754	hypothetical protein
gene18407_1_01548	3.90524	7.63296	-1.21488	2.88584e-06	7.99798e-07	TRUE	dapA_1	4-hydroxy-tetrahydrodipicolinate synthase
gene18407_1_00833	2.10856	0.15619	3.50684	3.04208e-06	8.42198e-07	TRUE	ctaA	Heme A synthase
gene18407_1_03431	1.7229	0	5.21139	3.15754e-06	8.73228e-07	TRUE	galD	4-oxalomesaconate tautomerase
gene18407_1_03215	2.71356	0.328917	2.79635	3.25204e-06	8.98399e-07	TRUE	gene18407_1_03215	hypothetical protein
gene18407_1_03911	6.83416	1.61535	1.83288	3.25628e-06	8.9925e-07	TRUE	czcR_3	Transcriptional activator protein CzcR
gene18407_1_05238	3.3957	0.33957	3.07389	3.33535e-06	9.20433e-07	TRUE	gene18407_1_05238	hypothetical protein
gene18407_1_02338	7.38215	13.8219	-1.15289	5.62859e-06	1.5423e-06	TRUE	paaD	Putative 1%2C2-phenylacetyl-CoA epoxidase%2C subunit D
gene18407_1_05313	28.4163	7.79156	1.61869	5.93099e-06	1.62402e-06	TRUE	gene18407_1_05313	hypothetical protein
gene18407_1_04925	3.53898	6.98948	-1.2299	5.95547e-06	1.63014e-06	TRUE	dapA_5	4-hydroxy-tetrahydrodipicolinate synthase
gene18407_1_05250	15.2124	2.46688	2.37645	6.65876e-06	1.81816e-06	TRUE	gene18407_1_05250	hypothetical protein
gene18407_1_02104	15.338	5.04796	1.3553	7.45722e-06	2.03045e-06	TRUE	gene18407_1_02104	hypothetical protein
gene18407_1_03986	6.3393	1.13782	2.23	8.54675e-06	2.31735e-06	TRUE	gene18407_1_03986	hypothetical protein
gene18407_1_01730	8.27881	2.30721	1.59523	8.78537e-06	2.38038e-06	TRUE	rhtC_1	Threonine efflux protein
gene18407_1_04704	4.85308	1.05502	1.95359	8.88862e-06	2.40752e-06	TRUE	dpnM	Modification methylase DpnIIA
gene18407_1_05084	0.280984	2.80984	-3.56997	1.04085e-05	2.81133e-06	TRUE	gene18407_1_05084	hypothetical protein
gene18407_1_03339	3.15778	0.616153	2.10951	1.0423e-05	2.81327e-06	TRUE	msuD	Methanesulfonate monooxygenase
gene18407_1_03455	6.43975	1.25654	2.10951	1.0423e-05	2.81327e-06	TRUE	gene18407_1_03455	hypothetical protein
gene18407_1_00979	2.01638	3.56745	-1.07117	1.21773e-05	3.27311e-06	TRUE	ltxB_1	Leukotoxin export ATP-binding protein LtxB
gene18407_1_05091	6.23855	13.8634	-1.40005	1.29187e-05	3.46878e-06	TRUE	gene18407_1_05091	hypothetical protein
gene18407_1_02183	6.90319	1.9559	1.57138	1.29713e-05	3.48172e-06	TRUE	gene18407_1_02183	hypothetical protein
gene18407_1_04278	7.0329	2.43112	1.28445	1.34577e-05	3.60978e-06	TRUE	ccp	Cytochrome c551 peroxidase
gene18407_1_04131	24.707	4.55129	2.19253	1.37457e-05	3.68573e-06	TRUE	gene18407_1_04131	hypothetical protein
gene18407_1_05153	30.9322	12.1944	1.09484	1.39719e-05	3.74511e-06	TRUE	gene18407_1_05153	hypothetical protein
gene18407_1_04350	15.8919	27.6636	-1.04774	1.40812e-05	3.77309e-06	TRUE	gene18407_1_04350	hypothetical protein
gene18407_1_01621	4.59449	1.07531	1.84711	1.52583e-05	4.07864e-06	TRUE	tktB	Transketolase 2
gene18407_1_01720	6.42277	11.3343	-1.06747	1.60023e-05	4.27162e-06	TRUE	gene18407_1_01720	hypothetical protein
gene18407_1_05118	4.42667	0	4.99988	1.63068e-05	4.3514e-06	TRUE	gene18407_1_05118	hypothetical protein
gene18407_1_02307	2.18259	5.30057	-1.52815	1.76548e-05	4.70142e-06	TRUE	fabG_6	3-oxoacyl-[acyl-carrier-protein] reductase FabG
gene18407_1_04497	7.11892	1.94152	1.62643	1.86757e-05	4.96475e-06	TRUE	gene18407_1_04497	hypothetical protein
gene18407_1_04338	1.65206	4.95618	-1.83301	1.94612e-05	5.17001e-06	TRUE	hpcE_1	Homoprotocatechuate catabolism bifunctional isomerase/decarboxylase
gene18407_1_05106	3.36203	1.15017	1.29944	2.09803e-05	5.56215e-06	TRUE	qedA	Quinoprotein ethanol dehydrogenase
gene18407_1_01229	27.4496	7.62489	1.59995	2.7745e-05	7.32801e-06	TRUE	gene18407_1_01229	hypothetical protein
sRNA00068	0	2.83997	-5.15493	2.80306e-05	7.3984e-06	TRUE	-	None
gene18407_1_03098	4.89917	1.69838	1.28034	2.94371e-05	7.75642e-06	TRUE	siaM	Sialic acid TRAP transporter large permease protein SiaM
gene18407_1_04541	36.5006	14.3673	1.09709	3.5183e-05	9.22341e-06	TRUE	gene18407_1_04541	hypothetical protein
gene18407_1_01399	22.0721	5.39539	1.78438	3.58279e-05	9.38612e-06	TRUE	gene18407_1_01399	hypothetical protein
gene18407_1_01993	9.04521	3.65463	1.05939	3.68188e-05	9.62945e-06	TRUE	gene18407_1_01993	hypothetical protein
gene18407_1_02728	40.9525	16.9323	1.02613	3.78177e-05	9.88069e-06	TRUE	gene18407_1_02728	hypothetical protein
gene18407_1_04532	6.28719	1.60524	1.72158	3.79451e-05	9.91065e-06	TRUE	gene18407_1_04532	hypothetical protein
gene18407_1_05256	5.98322	1.74057	1.53332	4.11785e-05	1.07335e-05	TRUE	gene18407_1_05256	hypothetical protein
gene18407_1_04560	4.03239	7.1687	-1.07812	4.11954e-05	1.07343e-05	TRUE	gene18407_1_04560	hypothetical protein
gene18407_1_01844	17.2049	3.8711	1.90396	4.65401e-05	1.20621e-05	TRUE	gene18407_1_01844	hypothetical protein
gene18407_1_01306	9.09636	3.07671	1.31586	4.83801e-05	1.25013e-05	TRUE	leuE_1	Leucine efflux protein
gene18407_1_02359	24.2793	8.09309	1.33692	5.07005e-05	1.30879e-05	TRUE	gene18407_1_02359	hypothetical protein
gene18407_1_02343	1.16934	3.61433	-1.87607	5.09628e-05	1.31468e-05	TRUE	gene18407_1_02343	hypothetical protein
gene18407_1_04777	9.51759	18.7378	-1.22532	5.53799e-05	1.42578e-05	TRUE	gene18407_1_04777	hypothetical protein
gene18407_1_02687	16.7748	31.6857	-1.16558	5.67688e-05	1.4596e-05	TRUE	gene18407_1_02687	hypothetical protein
gene18407_1_04220	1.06169	0.176949	2.33692	5.92292e-05	1.52185e-05	TRUE	cph2_4	Phytochrome-like protein cph2
gene18407_1_04160	8.75019	15.793	-1.09994	6.10922e-05	1.56868e-05	TRUE	gene18407_1_04160	hypothetical protein
gene18407_1_01507	0.686686	2.64865	-2.19558	6.40462e-05	1.64236e-05	TRUE	gene18407_1_01507	hypothetical protein
gene18407_1_04666	8.6766	1.28542	2.50684	7.24125e-05	1.85017e-05	TRUE	gene18407_1_04666	hypothetical protein
gene18407_1_04768	3.45297	6.79456	-1.22458	7.3309e-05	1.87246e-05	TRUE	fabG_9	3-oxoacyl-[acyl-carrier-protein] reductase FabG
gene18407_1_02336	5.65107	13.3841	-1.49197	7.44691e-05	1.90084e-05	TRUE	paaB	1%2C2-phenylacetyl-CoA epoxidase%2C subunit B
gene18407_1_04810	5.40696	1.31877	1.78758	7.82201e-05	1.99199e-05	TRUE	gene18407_1_04810	hypothetical protein
gene18407_1_04419	15.1279	5.74478	1.14885	8.28289e-05	2.10659e-05	TRUE	yjaB_2	Uncharacterized N-acetyltransferase YjaB
gene18407_1_02342	1.66416	4.32682	-1.62655	8.56602e-05	2.17504e-05	TRUE	gene18407_1_02342	hypothetical protein
gene18407_1_05136	38.3423	15.976	1.01499	8.73222e-05	2.21506e-05	TRUE	gene18407_1_05136	hypothetical protein
gene18407_1_05267	29.7053	6.1158	2.03206	8.88549e-05	2.2532e-05	TRUE	gene18407_1_05267	hypothetical protein
gene18407_1_03804	3.06957	5.64136	-1.12605	9.00086e-05	2.28097e-05	TRUE	yejK_1	Nucleoid-associated protein YejK
gene18407_1_05148	1.3979	3.03891	-1.36834	9.12578e-05	2.30885e-05	TRUE	puuP_4	Putrescine importer PuuP
gene18407_1_04682	40.1332	16.2336	1.05777	9.31642e-05	2.35401e-05	TRUE	gene18407_1_04682	hypothetical protein
gene18407_1_02466	4.74399	1.77109	1.17342	9.59904e-05	2.42384e-05	TRUE	gene18407_1_02466	hypothetical protein
gene18407_1_04758	11.8497	4.07334	1.29253	0.000101163	2.55113e-05	TRUE	gene18407_1_04758	hypothetical protein
gene18407_1_02324	14.1759	3.15019	1.92188	0.00010122	2.55174e-05	TRUE	gene18407_1_02324	hypothetical protein
gene18407_1_00761	19.9372	8.02072	1.06562	0.000101504	2.55723e-05	TRUE	ybaN_1	Inner membrane protein YbaN
gene18407_1_01237	12.1151	4.65966	1.13047	0.000113025	2.83642e-05	TRUE	gene18407_1_01237	hypothetical protein
gene18407_1_03630	8.05732	3.20351	1.0826	0.000120189	3.00941e-05	TRUE	ssuC_4	Putative aliphatic sulfonates transport permease protein SsuC
gene18407_1_05320	1.56907	3.42342	-1.37357	0.000120622	3.01925e-05	TRUE	actP_2	Cation/acetate symporter ActP
gene18407_1_03336	5.50402	2.25165	1.04146	0.000124719	3.11879e-05	TRUE	genK_1	Gentisate transporter
gene18407_1_04893	3.14758	7.59123	-1.51813	0.000127999	3.19876e-05	TRUE	gene18407_1_04893	hypothetical protein
gene18407_1_03890	1.07891	2.29855	-1.33919	0.000138913	3.46591e-05	TRUE	dmdC_5	3-methylmercaptopropionyl-CoA dehydrogenase
gene18407_1_00266	3.13407	1.09444	1.26981	0.000142126	3.54381e-05	TRUE	hxcR	Probable type II secretion system protein HxcR
gene18407_1_04898	3.76357	1.52335	1.05681	0.000148487	3.69765e-05	TRUE	gene18407_1_04898	hypothetical protein
gene18407_1_04214	43.7291	15.0543	1.29038	0.000150239	3.74008e-05	TRUE	gene18407_1_04214	hypothetical protein
gene18407_1_01596	27.0463	11.244	1.01824	0.000152132	3.78478e-05	TRUE	gene18407_1_01596	hypothetical protein
gene18407_1_04597	10.6792	4.43967	1.01824	0.000152132	3.78478e-05	TRUE	yhhW_3	Quercetin 2%2C3-dioxygenase
gene18407_1_03106	5.04159	1.96426	1.11185	0.000153723	3.82069e-05	TRUE	dctM_1	C4-dicarboxylate TRAP transporter large permease protein DctM
gene18407_1_01253	7.52714	1.34413	2.23738	0.000157417	3.91124e-05	TRUE	gene18407_1_01253	hypothetical protein
gene18407_1_04295	0.285285	1.42643	-2.56997	0.00016059	3.9888e-05	TRUE	cirA_3	Colicin I receptor
gene18407_1_03264	3.47129	6.19203	-1.08298	0.000185288	4.58902e-05	TRUE	gene18407_1_03264	hypothetical protein
gene18407_1_04851	3.31824	0.988412	1.49919	0.000192678	4.76748e-05	TRUE	ssuD_5	Alkanesulfonate monooxygenase
gene18407_1_02657	3.67868	8.09309	-1.38555	0.000210922	5.20395e-05	TRUE	gene18407_1_02657	hypothetical protein
gene18407_1_03891	0.838738	1.7973	-1.34758	0.000243688	5.9952e-05	TRUE	fadJ	Fatty acid oxidation complex subunit alpha
gene18407_1_04759	14.4026	3.38884	1.83942	0.000244407	6.011e-05	TRUE	gene18407_1_04759	hypothetical protein
gene18407_1_05114	11.3021	1.1897	2.99988	0.000254871	6.2604e-05	TRUE	dddP_1	Dimethlysulfonioproprionate lyase DddP
gene18407_1_03585	2.84503	0.930107	1.36493	0.000257606	6.32359e-05	TRUE	pucI_1	Probable allantoin permease
gene18407_1_04737	0.862899	3.62418	-2.31843	0.000268211	6.57765e-05	TRUE	cbdB_2	2-halobenzoate 1%2C2-dioxygenase small subunit
gene18407_1_05007	11.6747	3.0723	1.67796	0.000274977	6.73294e-05	TRUE	gene18407_1_05007	hypothetical protein
gene18407_1_03356	1.89715	4.19369	-1.39243	0.000279038	6.82592e-05	TRUE	oppD_2	Oligopeptide transport ATP-binding protein OppD
gene18407_1_05262	3.69256	9.23139	-1.56997	0.000286683	7.00409e-05	TRUE	gene18407_1_05262	hypothetical protein
gene18407_1_05021	2.66266	12.6476	-2.49597	0.000296065	7.22647e-05	TRUE	gene18407_1_05021	hypothetical protein
gene18407_1_03532	2.56103	6.82942	-1.66308	0.000300348	7.32179e-05	TRUE	gene18407_1_03532	hypothetical protein
gene18407_1_02460	13.7571	3.10644	1.8988	0.000345518	8.38079e-05	TRUE	gene18407_1_02460	hypothetical protein
gene18407_1_00162	3.24016	0.833183	1.71132	0.000399923	9.67317e-05	TRUE	atsK	Alpha-ketoglutarate-dependent sulfate ester dioxygenase
gene18407_1_04502	3.28251	6.11226	-1.14495	0.000405176	9.79719e-05	TRUE	LRA5	2-dehydro-3-deoxy-L-rhamnonate dehydrogenase (NAD(+))
gene18407_1_04269	1.16491	4.27135	-2.12251	0.000411352	9.93722e-05	TRUE	gene18407_1_04269	hypothetical protein
gene18407_1_00195	14.3673	3.88305	1.63948	0.000414352	9.99725e-05	TRUE	mopII	Molybdenum-pterin-binding protein 2
gene18407_1_04103	2.07952	0.231057	2.92188	0.000440761	0.000106179	TRUE	gene18407_1_04103	hypothetical protein
gene18407_1_03868	0.865954	2.10303	-1.52815	0.000456715	0.000109886	TRUE	gudD	Glucarate dehydratase
gene18407_1_05316	0.873685	3.49474	-2.24804	0.000481697	0.000115717	TRUE	gene18407_1_05316	hypothetical protein
gene18407_1_04506	3.54218	0.759039	1.97435	0.000482469	0.000115866	TRUE	gene18407_1_04506	hypothetical protein
gene18407_1_05280	5.29565	2.10269	1.08453	0.00049036	0.000117689	TRUE	prn	Pertactin autotransporter
gene18407_1_00161	0.161607	1.13125	-3.0554	0.000558115	0.000133578	TRUE	ssuA_1	Putative aliphatic sulfonates-binding protein
gene18407_1_05123	4.5017	7.58181	-1.00012	0.000563318	0.000134782	TRUE	gene18407_1_05123	hypothetical protein
gene18407_1_00462	7.50091	2.38665	1.40403	0.000593275	0.000141644	TRUE	gene18407_1_00462	hypothetical protein
gene18407_1_02775	3.89578	1.37498	1.25446	0.000697349	0.000165776	TRUE	ugpC_1	sn-glycerol-3-phosphate import ATP-binding protein UgpC
gene18407_1_04922	9.45636	18.5016	-1.21633	0.000704903	0.000167521	TRUE	gene18407_1_04922	hypothetical protein
gene18407_1_04760	1.28332	3.02496	-1.48508	0.000722674	0.000171481	TRUE	feaR_3	Transcriptional activator FeaR
gene18407_1_05125	1.08761	2.36715	-1.37003	0.000754304	0.00017855	TRUE	dddP_2	Dimethlysulfonioproprionate lyase DddP
gene18407_1_01425	8.03047	1.78455	1.92188	0.000760453	0.00017995	TRUE	gene18407_1_01425	hypothetical protein
gene18407_1_01422	0	3.03891	-4.56997	0.000791982	0.000187069	TRUE	gene18407_1_01422	hypothetical protein
gene18407_1_04402	2.1617	0.720565	1.33692	0.000819463	0.000193324	TRUE	apc4	Acetophenone carboxylase delta subunit
gene18407_1_04855	2.12518	0.708394	1.33692	0.000819463	0.000193324	TRUE	3.6.3.-	Putative multidrug export ATP-binding/permease protein SA1683
gene18407_1_05298	7.80221	0	4.33692	0.00085925	0.000202121	TRUE	gene18407_1_05298	hypothetical protein
gene18407_1_04738	2.09839	3.5796	-1.01856	0.000859357	0.000202121	TRUE	cbdA	2-halobenzoate 1%2C2-dioxygenase large subunit
gene18407_1_05294	2.08641	3.92246	-1.15878	0.000864233	0.000203206	TRUE	gene18407_1_05294	hypothetical protein
gene18407_1_04788	5.91418	1.07531	2.21139	0.000881612	0.00020723	TRUE	gene18407_1_04788	hypothetical protein
gene18407_1_02169	6.02409	1.85356	1.4524	0.00090956	0.000213605	TRUE	5.4.99.5	Secreted chorismate mutase
gene18407_1_02330	3.17704	5.61277	-1.06907	0.00091679	0.000215172	TRUE	paaG_1	1%2C2-epoxyphenylacetyl-CoA isomerase
gene18407_1_02694	8.73685	14.7278	-1.0014	0.000917229	0.00021521	TRUE	gene18407_1_02694	hypothetical protein
gene18407_1_02021	1.80374	7.66589	-2.33551	0.000990484	0.000231907	TRUE	gene18407_1_02021	hypothetical protein
gene18407_1_04894	0.214511	1.07256	-2.56997	0.00108134	0.000252114	TRUE	gpFI	Putative prophage major tail sheath protein
gene18407_1_03629	1.84445	0.291228	2.41492	0.00112103	0.000261133	TRUE	cmpD	Bicarbonate transport ATP-binding protein CmpD
gene18407_1_01094	3.77346	1.28641	1.3045	0.00116753	0.000271636	TRUE	acoA	Acetoin:2%2C6-dichlorophenolindophenol oxidoreductase subunit alpha
gene18407_1_03213	1.4461	3.49474	-1.52106	0.00125568	0.000291098	TRUE	livF_3	High-affinity branched-chain amino acid transport ATP-binding protein LivF
gene18407_1_03293	12.0727	3.81245	1.41492	0.00132459	0.000306249	TRUE	gene18407_1_03293	hypothetical protein
gene18407_1_04423	5.31595	9.45057	-1.07812	0.00149134	0.000343574	TRUE	gene18407_1_04423	hypothetical protein
gene18407_1_03797	23.0764	8.87553	1.13047	0.00161983	0.000372399	TRUE	gene18407_1_03797	hypothetical protein
gene18407_1_02635	2.10642	5.1703	-1.5435	0.0016532	0.000379396	TRUE	gene18407_1_02635	hypothetical protein
gene18407_1_02580	15.3103	3.32833	1.95359	0.00168155	0.000385447	TRUE	gene18407_1_02580	hypothetical protein
gene18407_1_05349	7.30719	1.58852	1.95359	0.00168155	0.000385447	TRUE	gene18407_1_05349	hypothetical protein
gene18407_1_04891	0.828383	3.31353	-2.24804	0.00179501	0.000410121	TRUE	gene18407_1_04891	hypothetical protein
gene18407_1_00160	2.52252	0.945945	1.16699	0.00189141	0.000431129	TRUE	ssuC_1	Putative aliphatic sulfonates transport permease protein SsuC
gene18407_1_01833	4.25755	1.77398	1.01499	0.00192422	0.000438222	TRUE	gene18407_1_01833	hypothetical protein
gene18407_1_03208	4.87009	1.26262	1.69949	0.00197355	0.000448666	TRUE	gene18407_1_03208	hypothetical protein
gene18407_1_02451	2.78508	4.92745	-1.07117	0.0019804	0.000450091	TRUE	gene18407_1_02451	hypothetical protein
gene18407_1_05016	2.44632	0.768843	1.42181	0.00198436	0.00045086	TRUE	ydcO_2	Inner membrane protein YdcO
gene18407_1_04235	1.06506	2.48515	-1.47044	0.00199274	0.000452497	TRUE	C1-hpah	p-hydroxyphenylacetate 3-hydroxylase%2C reductase component
gene18407_1_04245	2.97425	6.34506	-1.34115	0.00205281	0.000465866	TRUE	yabJ_4	2-iminobutanoate/2-iminopropanoate deaminase
gene18407_1_02685	9.55524	16.6332	-1.04774	0.00213578	0.000483422	TRUE	gene18407_1_02685	hypothetical protein
gene18407_1_03894	1.42967	2.48868	-1.04774	0.00213578	0.000483422	TRUE	prpR	Propionate catabolism operon regulatory protein
gene18407_1_05270	5.32532	1.93648	1.21139	0.00218398	0.000494041	TRUE	gene18407_1_05270	hypothetical protein
gene18407_1_01030	3.27902	6.38545	-1.20957	0.00222588	0.00050308	TRUE	gene18407_1_01030	hypothetical protein
gene18407_1_03817	8.06479	1.07531	2.65885	0.00224668	0.000507337	TRUE	gene18407_1_03817	hypothetical protein
gene18407_1_03434	1.3377	0.26754	2.07389	0.00232236	0.000523058	TRUE	nicP_3	Porin-like protein NicP
gene18407_1_01401	7.36526	2.85592	1.11874	0.00240981	0.000541967	TRUE	gene18407_1_01401	hypothetical protein
gene18407_1_04344	2.81692	0.985922	1.26653	0.0024835	0.000557891	TRUE	epsF_2	Type II secretion system protein F
gene18407_1_04501	2.48515	0.869802	1.26653	0.0024835	0.000557891	TRUE	gudP_2	Probable glucarate transporter
gene18407_1_00159	4.56258	1.74737	1.13662	0.00261223	0.000585114	TRUE	ssuB_1	Aliphatic sulfonates import ATP-binding protein SsuB
gene18407_1_05228	20.9685	7.92141	1.15635	0.00282486	0.000631101	TRUE	bacA	Vitamin B12 transport ATP-binding protein BacA
gene18407_1_00176	2.2707	0.709592	1.43003	0.00297879	0.000663578	TRUE	soxC_1	Dibenzothiophene desulfurization enzyme C
gene18407_1_01955	42.7135	17.862	1.00975	0.0031065	0.000691035	TRUE	gene18407_1_01955	hypothetical protein
gene18407_1_05113	3.64669	8.20505	-1.41797	0.00313654	0.000697317	TRUE	gene18407_1_05113	hypothetical protein
gene18407_1_03799	0	1.74737	-4.24804	0.00317818	0.000706169	TRUE	gerE	Spore germination protein GerE
gene18407_1_04680	20.2982	8.42568	1.02045	0.00341105	0.000756829	TRUE	gene18407_1_04680	hypothetical protein
gene18407_1_03496	0.660424	2.86184	-2.36352	0.00372849	0.000823132	TRUE	gene18407_1_03496	hypothetical protein
gene18407_1_02187	4.21053	7.24212	-1.03045	0.003764	0.000830151	TRUE	ureE	Urease accessory protein UreE
gene18407_1_04736	0.165432	0.909874	-2.70747	0.003986	0.000877616	TRUE	benC	Benzoate 1%2C2-dioxygenase electron transfer component
gene18407_1_03039	4.45706	0.405187	3.21139	0.00408152	0.000897627	TRUE	aaeX_2	Protein AaeX
gene18407_1_04564	10.8725	2.5887	1.82235	0.00417742	0.000917158	TRUE	gene18407_1_04564	hypothetical protein
gene18407_1_02656	3.10644	6.43476	-1.29867	0.00420342	0.000922343	TRUE	gene18407_1_02656	hypothetical protein
gene18407_1_04881	6.37276	2.05573	1.38423	0.00434363	0.000952031	TRUE	gene18407_1_04881	hypothetical protein
gene18407_1_05268	3.71695	0.969639	1.69056	0.00443847	0.000971995	TRUE	gene18407_1_05268	hypothetical protein
gene18407_1_02511	1.75959	4.30122	-1.53755	0.00462444	0.00101101	TRUE	gene18407_1_02511	hypothetical protein
gene18407_1_03805	1.38254	3.37953	-1.53755	0.00462444	0.00101101	TRUE	gene18407_1_03805	hypothetical protein
gene18407_1_02576	1.07531	3.44098	-1.92611	0.00467567	0.00102163	TRUE	gene18407_1_02576	hypothetical protein
gene18407_1_03176	1.01297	3.2415	-1.92611	0.00467567	0.00102163	TRUE	gene18407_1_03176	hypothetical protein
Novel00012	1.75468	3.50936	-1.24804	0.00476402	0.00103947	TRUE	Novel00012	phosphate ABC transporter permease [Pseudomonas sp. VLB120]
gene18407_1_02667	2.23069	4.46137	-1.24804	0.00476402	0.00103947	TRUE	gene18407_1_02667	hypothetical protein
gene18407_1_03475	1.26778	2.33539	-1.1294	0.0048594	0.00105879	TRUE	glyA_2	Serine hydroxymethyltransferase
gene18407_1_02737	1.04191	2.25747	-1.36352	0.00489408	0.00106575	TRUE	lcdH_2	L-carnitine dehydrogenase
gene18407_1_02695	4.27382	7.30112	-1.02063	0.00500171	0.00108827	TRUE	gene18407_1_02695	hypothetical protein
gene18407_1_04854	0.612218	0	3.92188	0.00503401	0.00109469	TRUE	soxC_3	Dibenzothiophene desulfurization enzyme C
gene18407_1_05301	1.71171	0	3.92188	0.00503401	0.00109469	TRUE	gene18407_1_05301	hypothetical protein
Novel01681	0.814803	0.152776	2.16699	0.00509781	0.00110825	TRUE	Novel01681	dehydrogenase [Pseudomonas putida group]
gene18407_1_02453	2.03113	0.71687	1.25446	0.00563275	0.00122044	TRUE	rocE	Amino-acid permease RocE
gene18407_1_03105	4.40716	1.51496	1.29253	0.00597633	0.00129307	TRUE	gene18407_1_03105	hypothetical protein
gene18407_1_02675	2.26686	6.42277	-1.75054	0.00630062	0.00136096	TRUE	gene18407_1_02675	hypothetical protein
gene18407_1_03482	0	3.26176	-4.0554	0.00645513	0.0013924	TRUE	gene18407_1_03482	hypothetical protein
gene18407_1_01426	4.47327	1.11832	1.75196	0.00651996	0.00140521	TRUE	gene18407_1_01426	hypothetical protein
gene18407_1_04168	2.97425	0.743562	1.75196	0.00651996	0.00140521	TRUE	gene18407_1_04168	hypothetical protein
Novel01275	3.29414	0.50679	2.4524	0.0065434	0.00140948	TRUE	Novel01275	hypothetical protein [Pseudomonas putida]
gene18407_1_05318	5.3449	0.822292	2.4524	0.0065434	0.00140948	TRUE	gene18407_1_05318	hypothetical protein
gene18407_1_03531	4.01895	6.81475	-1.00988	0.00665115	0.00143149	TRUE	gene18407_1_03531	hypothetical protein
gene18407_1_05232	3.51471	1.43784	1.04146	0.00666922	0.00143498	TRUE	2.7.1.-	Putative aminoglycoside phosphotransferase
gene18407_1_02774	2.52398	0.776609	1.4524	0.0067608	0.00145348	TRUE	araP	L-arabinose transport system permease protein AraP
gene18407_1_02004	3.25436	0.887553	1.62643	0.00678922	0.00145837	TRUE	gene18407_1_02004	hypothetical protein
gene18407_1_04066	2.01664	0.549992	1.62643	0.00678922	0.00145837	TRUE	gene18407_1_04066	hypothetical protein
gene18407_1_02677	1.29037	5.16146	-2.24804	0.00685289	0.00147083	TRUE	gene18407_1_02677	hypothetical protein
gene18407_1_00455	1.92813	0.192813	3.07389	0.00727242	0.00155614	TRUE	ratA	Ribosome association toxin RatA
gene18407_1_01510	0.351672	1.75836	-2.56997	0.00761483	0.00162716	TRUE	gene18407_1_01510	hypothetical protein
gene18407_1_01133	3.15019	5.90661	-1.15493	0.00794306	0.00169589	TRUE	gene18407_1_01133	hypothetical protein
gene18407_1_02955	2.38665	6.13711	-1.61061	0.00805644	0.00171774	TRUE	gene18407_1_02955	hypothetical protein
gene18407_1_03207	0.906044	2.32983	-1.61061	0.00805644	0.00171774	TRUE	gene18407_1_03207	hypothetical protein
gene18407_1_02062	6.23522	2.2125	1.24672	0.00852107	0.00181232	TRUE	gene18407_1_02062	hypothetical protein
gene18407_1_01505	3.00964	1.18801	1.09299	0.00873131	0.00185297	TRUE	gene18407_1_01505	hypothetical protein
gene18407_1_01514	1.80374	3.96822	-1.38555	0.00878713	0.00186379	TRUE	gene18407_1_01514	hypothetical protein
gene18407_1_00832	4.0342	1.68873	1.0083	0.00901524	0.00191008	TRUE	ctaB	Protoheme IX farnesyltransferase
gene18407_1_04358	0.804545	1.91079	-1.49597	0.00990107	0.00208921	TRUE	catD_4	3-oxoadipate enol-lactonase 2
gene18407_1_02310	5.07201	2.10303	1.02205	0.00991895	0.00209241	TRUE	gene18407_1_02310	hypothetical protein
gene18407_1_00321	0.880565	2.86184	-1.94848	0.0101914	0.00214696	TRUE	cdhR_1	HTH-type transcriptional regulator CdhR
gene18407_1_01352	4.8522	1.38634	1.55931	0.0103087	0.0021705	TRUE	nirD	Nitrite reductase (NADH) small subunit
gene18407_1_03814	3.947	0.657834	2.33692	0.0110899	0.00232677	TRUE	gene18407_1_03814	hypothetical protein
gene18407_1_04316	1.4136	3.14134	-1.40005	0.0117991	0.0024702	TRUE	yceJ_2	Cytochrome b561 homolog 2
gene18407_1_04753	0.67099	2.4603	-2.12251	0.01249	0.00261063	TRUE	gene18407_1_04753	hypothetical protein
gene18407_1_03800	0	1.86386	-3.83301	0.013248	0.00276162	TRUE	gene18407_1_03800	hypothetical protein
gene18407_1_04223	0	1.22444	-3.83301	0.013248	0.00276162	TRUE	gene18407_1_04223	hypothetical protein
gene18407_1_05107	3.26781	5.6279	-1.03231	0.0137522	0.00286288	TRUE	qgdA_1	Quinohemoprotein alcohol dehydrogenase ADH-IIG
gene18407_1_00834	0.286748	1.29037	-2.41797	0.0144622	0.00300584	TRUE	gene18407_1_00834	hypothetical protein
gene18407_1_01512	0.532532	2.39639	-2.41797	0.0144622	0.00300584	TRUE	gene18407_1_01512	hypothetical protein
gene18407_1_00182	8.08422	2.69474	1.33692	0.0145387	0.00302093	TRUE	gene18407_1_00182	hypothetical protein
gene18407_1_02179	1.9706	0.492651	1.75196	0.0149654	0.00310377	TRUE	lagD	Lactococcin-G-processing and transport ATP-binding protein LagD
gene18407_1_01412	2.96524	0	3.55931	0.0168239	0.00346972	TRUE	gene18407_1_01412	hypothetical protein
gene18407_1_03484	0.776609	1.63951	-1.32605	0.018542	0.00379881	TRUE	gbuA_2	Guanidinobutyrase
gene18407_1_01629	2.60625	0.473863	2.21139	0.0186876	0.00382561	TRUE	gene18407_1_01629	hypothetical protein
gene18407_1_04644	2.09266	0.753358	1.22589	0.0197346	0.00402718	TRUE	yagS	Putative xanthine dehydrogenase YagS FAD-binding subunit
gene18407_1_05017	1.67614	0.603409	1.22589	0.0197346	0.00402718	TRUE	nicP_8	Porin-like protein NicP
gene18407_1_04607	5.82457	11.6491	-1.24804	0.0211879	0.0043158	TRUE	gene18407_1_04607	hypothetical protein
gene18407_1_04709	1.88905	4.91153	-1.62655	0.0233401	0.00473428	TRUE	gene18407_1_04709	hypothetical protein
gene18407_1_04856	0.533548	1.38723	-1.62655	0.0233401	0.00473428	TRUE	gene18407_1_04856	hypothetical protein
gene18407_1_04292	2.20513	0.866302	1.09988	0.0236644	0.00479644	TRUE	soxB_3	2'-hydroxybiphenyl-2-sulfinate desulfinase
gene18407_1_02634	3.27783	0.964067	1.51749	0.0236651	0.00479644	TRUE	pulG_1	Type II secretion system protein G
