# Supplementary material for: RclS Sensor Kinase Modulates Virulence of Pseudomonas capeferrum
Source: Int J Mol Sci. 2022 Jul 26;23(15):8232. doi: 10.3390/ijms23158232 (PMC9331949; doi:10.3390/ijms23158232)
Supplement: Supplementary file 1 [file ijms-23-08232-s001.zip › Table S2.xlsx]

## Sheet: Sheet1
Table S2. The list of significant DEGs in stationary growth phase
Gene	mut2.value	wt2.value	log2foldchange	pvalue	padjust	significance	gene18407_1_00001	hypothetical protein
gene18407_1_01050	1362.07	63.0824	3.94302	0	0	TRUE	cadA	Probable cadmium-transporting ATPase
gene18407_1_00078	179.651	1874.43	-3.87257	0	0	TRUE	pstS_1	Phosphate-binding protein PstS
gene18407_1_04676	3087.51	22.4496	6.61421	0	0	TRUE	gene18407_1_04676	hypothetical protein
gene18407_1_02537	1110.09	1.53374	9.01001	0	0	TRUE	gene18407_1_02537	hypothetical protein
gene18407_1_02205	788.479	5.20549	6.7535	0	0	TRUE	gene18407_1_02205	hypothetical protein
gene18407_1_04264	1996.72	2892.77	-1.02422	0	0	TRUE	mmsA	Methylmalonate-semialdehyde dehydrogenase [acylating]
gene18407_1_00079	61.6445	409.865	-3.2225	0	0	TRUE	pstC	Phosphate transport system permease protein PstC
gene18407_1_04039	1926.49	305.752	2.16615	0	0	TRUE	kdgR_2	HTH-type transcriptional regulator KdgR
gene18407_1_04472	23.9463	474.504	-4.79794	0	0	TRUE	gene18407_1_04472	hypothetical protein
gene18407_1_00080	97.672	485.724	-2.80352	0	0	TRUE	pstA1	Phosphate transport system permease protein PstA 1
gene18407_1_03726	113.269	544.631	-2.75492	0	0	TRUE	bauC	Putative 3-oxopropanoate dehydrogenase
gene18407_1_04128	7547.73	1539.32	1.80435	0	0	TRUE	gene18407_1_04128	hypothetical protein
gene18407_1_03725	157.572	644.309	-2.52114	0	0	TRUE	2.6.1.18	Omega-amino acid--pyruvate aminotransferase
gene18407_1_05010	615.86	80.3163	2.44944	0	0	TRUE	accA1	Acetyl-/propionyl-coenzyme A carboxylase alpha chain
gene18407_1_01344	676.537	1.1825	8.67079	0	0	TRUE	gene18407_1_01344	hypothetical protein
gene18407_1_01345	996.819	1.12519	9.30162	0	0	TRUE	cpnA_1	Cyclopentanol dehydrogenase
gene18407_1_02683	970.666	118.748	2.54168	0	0	TRUE	soj_2	Sporulation initiation inhibitor protein Soj
gene18407_1_03389	647.197	4.18614	6.78305	0	0	TRUE	bacD	Alanine--anticapsin ligase
gene18407_1_02536	1251.12	2.85682	8.2852	0	0	TRUE	gene18407_1_02536	hypothetical protein
gene18407_1_02533	158.006	4.96415	4.50289	0	0	TRUE	gene18407_1_02533	hypothetical protein
gene18407_1_01662	2735.91	26.0604	6.22462	0	0	TRUE	gene18407_1_01662	hypothetical protein
gene18407_1_04289	626.491	60.539	2.88196	0	0	TRUE	mmgC_4	Acyl-CoA dehydrogenase
gene18407_1_02054	161.386	507.229	-2.14152	0	0	TRUE	ppsB	Plipastatin synthase subunit B
gene18407_1_03952	519.667	2.31557	7.32068	0	0	TRUE	dmlR_16	HTH-type transcriptional regulator DmlR
gene18407_1_01341	695.551	0.236582	11.0322	0	0	TRUE	lgrD	Linear gramicidin synthase subunit D
gene18407_1_01328	155.635	541.421	-2.28798	0	0	TRUE	gene18407_1_01328	hypothetical protein
gene18407_1_02081	1708.93	190.787	2.67366	0	0	TRUE	gene18407_1_02081	hypothetical protein
gene18407_1_01386	432.563	12.3178	4.64469	0	0	TRUE	gene18407_1_01386	hypothetical protein
gene18407_1_03392	237.248	27.7752	2.60513	0	0	TRUE	leuS_2	Leucine--tRNA ligase
gene18407_1_00055	99.7793	1321.88	-4.2171	0	0	TRUE	gene18407_1_00055	hypothetical protein
gene18407_1_01752	4618.81	1620.32	1.02185	0	0	TRUE	gene18407_1_01752	hypothetical protein
gene18407_1_02079	408.19	25.801	3.49434	0	0	TRUE	gene18407_1_02079	hypothetical protein
gene18407_1_01342	323.221	0.673798	8.41659	0	0	TRUE	patA_1	Putrescine aminotransferase
gene18407_1_02893	185.444	22.6561	2.54362	0	0	TRUE	mexB	Multidrug resistance protein MexB
gene18407_1_01347	465.354	1.48034	7.80687	0	0	TRUE	gene18407_1_01347	hypothetical protein
gene18407_1_01653	622.023	16.6341	4.73536	0	0	TRUE	smfA_1	Fimbria A protein
gene18407_1_00081	69.8695	385.501	-2.95339	0	0	TRUE	pstB	Phosphate import ATP-binding protein PstB
gene18407_1_02204	235.913	6.93311	4.59921	0	0	TRUE	gabR_3	HTH-type transcriptional regulatory protein GabR
gene18407_1_01348	295.205	1.82912	6.84502	0	0	TRUE	emrK_1	Probable multidrug resistance protein EmrK
gene18407_1_00087	71.1941	431.461	-3.08879	0	0	TRUE	phoB	Phosphate regulon transcriptional regulatory protein PhoB
gene18407_1_04625	285.845	476.423	-1.2264	0	0	TRUE	cyoB	Cytochrome bo(3) ubiquinol oxidase subunit 1
gene18407_1_00264	79.4375	773.062	-3.77209	0	0	TRUE	gene18407_1_00264	hypothetical protein
gene18407_1_02534	199.353	0.921866	7.26716	0	0	TRUE	gene18407_1_02534	hypothetical protein
gene18407_1_01346	374.25	0.348545	9.57905	0	0	TRUE	gene18407_1_01346	hypothetical protein
gene18407_1_03302	330.934	23.8052	3.3078	0	0	TRUE	soj_3	Sporulation initiation inhibitor protein Soj
gene18407_1_00082	94.3634	393.712	-2.55024	0	0	TRUE	phoU	Phosphate-specific transport system accessory protein PhoU homolog
gene18407_1_01755	468.467	11.7892	4.82301	0	0	TRUE	gene18407_1_01755	hypothetical protein
gene18407_1_01638	175.55	6.76684	4.20786	0	0	TRUE	garD_1	Galactarate dehydratase (L-threo-forming)
gene18407_1_04178	321.445	10.7853	4.40804	0	0	TRUE	gene18407_1_04178	hypothetical protein
gene18407_1_05236	2529.65	633.715	1.50764	0	0	TRUE	gene18407_1_05236	hypothetical protein
gene18407_1_02395	70.1789	245.058	-2.29341	0	0	TRUE	gene18407_1_02395	Putative outer membrane protein NMB0088
gene18407_1_04288	172.563	12.0779	3.34729	0	0	TRUE	fadD3_2	3-[(3aS%2C4S%2C7aS)-7a-methyl-1%2C5-dioxo-octahydro-1H-inden-4-yl]propanoyl:CoA ligase
gene18407_1_02543	171.862	1.20271	6.66941	0	0	TRUE	gene18407_1_02543	hypothetical protein
gene18407_1_05009	405.837	39.8571	2.8586	0	0	TRUE	paaF_2	2%2C3-dehydroadipyl-CoA hydratase
gene18407_1_04035	331.749	31.8806	2.88995	0	0	TRUE	ghrB_2	Glyoxylate/hydroxypyruvate reductase B
gene18407_1_00577	462.029	660.773	-1.00557	0	0	TRUE	cydA	Cytochrome bd-I ubiquinol oxidase subunit 1
gene18407_1_02535	329.988	1.83837	6.99845	0	0	TRUE	gene18407_1_02535	hypothetical protein
gene18407_1_02539	114.894	0.814849	6.65016	0	0	TRUE	gene18407_1_02539	hypothetical protein
gene18407_1_03300	180.778	4.38483	4.87616	0	0	TRUE	gene18407_1_03300	hypothetical protein
gene18407_1_03303	341.964	38.7958	2.65048	0	0	TRUE	gene18407_1_03303	hypothetical protein
gene18407_1_04710	275.194	21.5675	3.18412	0	0	TRUE	gene18407_1_04710	hypothetical protein
gene18407_1_02894	258.795	31.369	2.555	0	0	TRUE	acrE	Multidrug export protein AcrE
gene18407_1_04663	434.044	101.758	1.60331	0	0	TRUE	lhgO	L-2-hydroxyglutarate oxidase LhgO
gene18407_1_05066	64.9191	2.77887	4.05668	0	0	TRUE	gene18407_1_05066	hypothetical protein
gene18407_1_01350	121.48	1.44619	5.90292	0	0	TRUE	tolC_2	Outer membrane protein TolC
gene18407_1_03538	673.632	22.6514	4.4049	0	0	TRUE	gene18407_1_03538	hypothetical protein
gene18407_1_03949	137.657	0.686913	7.15734	0	0	TRUE	ddaF	Dapdiamide A synthase
gene18407_1_03146	59.7735	235.992	-2.47055	0	0	TRUE	leuC	3-isopropylmalate dehydratase large subunit
gene18407_1_02080	167.916	5.29895	4.49649	0	0	TRUE	gene18407_1_02080	hypothetical protein
gene18407_1_03948	177.005	1.34898	6.54639	0	0	TRUE	gene18407_1_03948	hypothetical protein
gene18407_1_04664	700.694	212.434	1.23238	0	0	TRUE	csiD	Protein CsiD
gene18407_1_05048	149.615	6.04974	4.13884	0	0	TRUE	namA_2	NADPH dehydrogenase
gene18407_1_03005	50.3838	6.63171	2.43611	0	0	TRUE	gene18407_1_03005	hypothetical protein
gene18407_1_04626	264.038	451.176	-1.26234	0	0	TRUE	cyoA	Cytochrome bo(3) ubiquinol oxidase subunit 2
gene18407_1_04037	188.719	15.6746	3.10034	0	0	TRUE	kdgK	2-dehydro-3-deoxygluconokinase
gene18407_1_01407	87.3304	9.08919	2.77487	0	0	TRUE	gene18407_1_01407	hypothetical protein
gene18407_1_02545	254.91	1.6414	6.78952	2.17243e-306	4.03954e-305	TRUE	hcpA	Major exported protein
gene18407_1_01865	130.739	5.91086	3.97778	1.12199e-301	2.04093e-300	TRUE	gene18407_1_01865	hypothetical protein
gene18407_1_03810	203.604	14.5036	3.32189	5.23374e-289	9.41799e-288	TRUE	gene18407_1_03810	hypothetical protein
gene18407_1_02342	6.16178	115.841	-4.72206	9.05074e-284	1.61133e-282	TRUE	gene18407_1_02342	hypothetical protein
gene18407_1_00296	152.604	222.883	-1.03589	1.02307e-280	1.80224e-279	TRUE	ppk	Polyphosphate kinase
gene18407_1_00266	5.12398	55.5098	-3.9268	2.53865e-276	4.42548e-275	TRUE	hxcR	Probable type II secretion system protein HxcR
gene18407_1_05020	2003.29	541.182	1.39879	1.46564e-273	2.52863e-272	TRUE	capB_3	Cold shock protein CapB
gene18407_1_01049	172.411	13.4346	3.19243	5.36096e-269	9.15474e-268	TRUE	cmpR_3	HTH-type transcriptional activator CmpR
gene18407_1_00086	24.5412	101.273	-2.53437	4.59042e-264	7.75972e-263	TRUE	phoR	Phosphate regulon sensor protein PhoR
gene18407_1_03809	349.373	21.6152	3.52525	1.80038e-261	3.01295e-260	TRUE	gene18407_1_03809	hypothetical protein
gene18407_1_01527	185.846	294.101	-1.1516	9.79797e-259	1.62347e-257	TRUE	flgE	Flagellar hook protein FlgE
gene18407_1_02905	213.684	38.7917	1.97227	5.92025e-258	9.61904e-257	TRUE	gene18407_1_02905	hypothetical protein
gene18407_1_00226	191.465	298.555	-1.13031	2.29658e-254	3.69553e-253	TRUE	oprD_2	Porin D
gene18407_1_02866	16.2335	72.3448	-2.64531	4.38909e-254	6.99542e-253	TRUE	ctpH	Methyl-accepting chemotaxis protein CtpH
gene18407_1_00398	147.003	228.116	-1.12331	1.76007e-251	2.7528e-250	TRUE	ilvI	Acetolactate synthase isozyme 3 large subunit
gene18407_1_02544	136.817	0.394855	7.94732	3.27979e-251	5.0822e-250	TRUE	gene18407_1_02544	hypothetical protein
gene18407_1_01343	444.084	0	11.6955	2.66104e-249	4.08558e-248	TRUE	gene18407_1_01343	hypothetical protein
gene18407_1_05217	384.23	110.676	1.30623	7.00488e-234	1.03741e-232	TRUE	arcB_5	Delta(1)-pyrroline-2-carboxylate reductase
gene18407_1_04038	160.529	11.3804	3.32882	2.21107e-231	3.21762e-230	TRUE	gene18407_1_04038	hypothetical protein
gene18407_1_04975	77.5703	8.07929	2.77381	6.68166e-227	9.63953e-226	TRUE	gene18407_1_04975	hypothetical protein
gene18407_1_03374	34.8145	94.3128	-1.92716	2.43341e-221	3.39362e-220	TRUE	alkJ	Alcohol dehydrogenase [acceptor]
gene18407_1_04642	220.651	327.639	-1.05974	2.62923e-220	3.63641e-219	TRUE	iscS_2	Cysteine desulfurase IscS
gene18407_1_02546	46.7835	1.02352	5.02499	3.90871e-219	5.3617e-218	TRUE	vgrG1_1	Actin cross-linking toxin VgrG1
gene18407_1_02540	91.8585	0.416403	7.29589	1.68673e-211	2.25821e-210	TRUE	gene18407_1_02540	hypothetical protein
gene18407_1_00396	242.18	356.025	-1.04529	3.03819e-206	4.03528e-205	TRUE	ilvC	Ketol-acid reductoisomerase (NADP(+))
gene18407_1_02896	132.444	20.8163	2.1802	2.37163e-205	3.12516e-204	TRUE	rstB_1	Sensor protein RstB
gene18407_1_01349	55.4945	1.34695	4.87518	3.93703e-204	5.10749e-203	TRUE	emrB_1	Multidrug export protein EmrB
gene18407_1_00780	438.812	156.283	1.00005	3.54621e-202	4.46213e-201	TRUE	uctC	Acetyl-CoA:oxalate CoA-transferase
gene18407_1_00288	673.278	219.872	1.12514	1.79158e-200	2.23749e-199	TRUE	gene18407_1_00288	hypothetical protein
gene18407_1_00235	77.2617	14.7384	1.90078	2.62739e-199	3.25701e-198	TRUE	gene18407_1_00235	hypothetical protein
gene18407_1_03147	33.0907	146.151	-2.63235	1.67767e-196	2.0345e-195	TRUE	leuD1	3-isopropylmalate dehydratase small subunit 1
Novel00011	12.9174	68.218	-2.89023	3.14451e-190	3.78588e-189	TRUE	Novel00011	phosphate binding protein [Pseudomonas plecoglossicida NB2011]
gene18407_1_03900	835.467	294.691	1.01399	7.31568e-188	8.62175e-187	TRUE	rpoE	ECF RNA polymerase sigma-E factor
gene18407_1_03647	135.64	229.958	-1.25098	8.60057e-188	1.00652e-186	TRUE	alr_2	Alanine racemase
gene18407_1_02629	5.47094	42.3224	-3.44095	5.16082e-187	5.99771e-186	TRUE	gene18407_1_02629	hypothetical protein
gene18407_1_03301	108.689	6.84123	3.50041	8.75314e-186	1.01024e-184	TRUE	gene18407_1_03301	hypothetical protein
gene18407_1_02876	238.705	26.7106	2.67035	1.61621e-180	1.82753e-179	TRUE	gene18407_1_02876	hypothetical protein
gene18407_1_03950	64.9569	0.688589	6.0703	1.01396e-172	1.10186e-171	TRUE	gerN	Na(+)/H(+)-K(+) antiporter GerN
gene18407_1_03539	296.725	17.8611	3.56484	3.26527e-172	3.52547e-171	TRUE	gene18407_1_03539	hypothetical protein
gene18407_1_04246	42.1847	128.625	-2.09778	1.24723e-159	1.31274e-158	TRUE	soj_5	Chromosome-partitioning ATPase Soj
gene18407_1_04079	623.875	913.946	-1.04025	1.62937e-158	1.70424e-157	TRUE	gene18407_1_04079	hypothetical protein
gene18407_1_00879	164.931	237.429	-1.01502	4.62714e-157	4.80968e-156	TRUE	petB	Cytochrome b
Novel00013	7.18797	32.9734	-2.68704	6.42055e-157	6.63264e-156	TRUE	Novel00013	phosphate ABC transporter, permease protein PstA [Pseudomonas sp. GM84]
gene18407_1_04036	75.372	7.89982	2.76474	1.11329e-154	1.14301e-153	TRUE	ttuB_5	Putative tartrate transporter
gene18407_1_04539	120.522	182.192	-1.08555	3.60434e-153	3.67799e-152	TRUE	hemN_2	Oxygen-independent coproporphyrinogen III oxidase
gene18407_1_01756	178.067	15.4767	3.03486	1.08779e-152	1.10329e-151	TRUE	greB_1	Transcription elongation factor GreB
gene18407_1_03812	103.309	8.78333	3.06666	1.32798e-145	1.30729e-144	TRUE	gene18407_1_03812	hypothetical protein
gene18407_1_03766	3.36097	59.041	-4.62416	1.6504e-144	1.61519e-143	TRUE	gene18407_1_03766	hypothetical protein
gene18407_1_03149	111.677	181.593	-1.19077	7.05447e-139	6.74614e-138	TRUE	leuB	3-isopropylmalate dehydrogenase
gene18407_1_02538	216.584	0	10.5482	3.4353e-137	3.1939e-136	TRUE	gene18407_1_02538	hypothetical protein
gene18407_1_04888	110.002	158.772	-1.01882	3.28318e-136	3.01893e-135	TRUE	flgL	Flagellar hook-associated protein 3
gene18407_1_02548	62.0442	19.8992	1.15119	1.31516e-135	1.19616e-134	TRUE	rhsC	Putative deoxyribonuclease RhsC
gene18407_1_03954	150.263	14.5018	2.88379	2.21948e-135	2.00775e-134	TRUE	gpgP	Glucosyl-3-phosphoglycerate phosphatase
gene18407_1_02869	1104.87	328.866	1.25891	9.60063e-135	8.59187e-134	TRUE	ygdR	Uncharacterized lipoprotein YgdR
gene18407_1_00234	77.3273	4.78511	3.52496	2.23329e-134	1.988e-133	TRUE	gene18407_1_00234	hypothetical protein
gene18407_1_01087	9.32437	35.2686	-2.4087	3.44246e-131	2.98498e-130	TRUE	ctpL	Methyl-accepting chemotaxis protein CtpL
gene18407_1_03947	93.2001	0.113382	9.1936	1.91558e-130	1.64397e-129	TRUE	gene18407_1_03947	hypothetical protein
gene18407_1_01984	41.174	81.2522	-1.47007	5.67083e-129	4.84194e-128	TRUE	6.2.1.3	Long-chain-fatty-acid--CoA ligase
gene18407_1_04744	99.3607	18.2275	1.95716	4.24522e-128	3.5881e-127	TRUE	bedC1	Benzene 1%2C2-dioxygenase subunit alpha
gene18407_1_04803	47.7621	2.45786	3.791	3.01815e-126	2.52545e-125	TRUE	nicP_7	Porin-like protein NicP
gene18407_1_01408	255.627	69.6466	1.38652	8.81996e-126	7.34344e-125	TRUE	gene18407_1_01408	hypothetical protein
gene18407_1_02553	58.2016	2.34544	4.14374	2.07714e-124	1.70398e-123	TRUE	gene18407_1_02553	hypothetical protein
gene18407_1_02895	152.14	25.2159	2.1036	2.0467e-122	1.66271e-121	TRUE	rstA	Transcriptional regulatory protein RstA
gene18407_1_03148	38.4178	105.732	-1.94996	5.05613e-118	4.04857e-117	TRUE	ycgJ	Uncharacterized methyltransferase YcgJ
gene18407_1_02343	2.03958	44.9782	-4.95227	5.53071e-118	4.40749e-117	TRUE	gene18407_1_02343	hypothetical protein
gene18407_1_01387	40.7562	0.707572	5.3586	1.64863e-117	1.30758e-116	TRUE	gene18407_1_01387	hypothetical protein
gene18407_1_01329	26.6579	86.1657	-2.18195	3.07784e-117	2.41822e-116	TRUE	gene18407_1_01329	hypothetical protein
Novel01312	44.4834	102.312	-1.69103	6.12862e-117	4.79268e-116	TRUE	Novel01312	UspA domain-containing protein [Pseudomonas putida S11]
gene18407_1_04234	40.4381	7.42297	1.95625	3.72378e-115	2.84684e-114	TRUE	gene18407_1_04234	hypothetical protein
gene18407_1_03022	46.3198	106.612	-1.69206	1.95091e-113	1.47732e-112	TRUE	rhlA	Rhamnosyltransferase 1 subunit A
gene18407_1_03997	74.356	122.929	-1.2147	6.39228e-112	4.7757e-111	TRUE	dadA1_3	D-amino acid dehydrogenase 1
gene18407_1_02541	89.0982	0.303571	7.70782	6.83204e-110	5.03679e-109	TRUE	gene18407_1_02541	hypothetical protein
gene18407_1_01494	583.245	185.807	1.1609	1.8434e-109	1.35305e-108	TRUE	gene18407_1_01494	hypothetical protein
gene18407_1_01866	207.354	33.1918	2.1538	6.23305e-109	4.55506e-108	TRUE	gene18407_1_01866	hypothetical protein
gene18407_1_01691	119.42	173.016	-1.02425	6.714e-108	4.88521e-107	TRUE	gcvT_2	Aminomethyltransferase
gene18407_1_04750	98.3189	14.4122	2.28078	3.84229e-107	2.7836e-106	TRUE	gene18407_1_04750	hypothetical protein
gene18407_1_02505	43.7309	3.27982	3.24757	4.23743e-106	3.04352e-105	TRUE	algD	GDP-mannose 6-dehydrogenase
gene18407_1_04624	215.677	308.789	-1.00714	3.10665e-104	2.20298e-103	TRUE	cyoC	Cytochrome bo(3) ubiquinol oxidase subunit 3
gene18407_1_05111	48.962	0.394855	6.4648	1.15798e-100	7.94216e-100	TRUE	gene18407_1_05111	hypothetical protein
gene18407_1_01114	52.195	12.5667	1.56491	1.4883e-98	1.00838e-97	TRUE	pupA_2	Ferric-pseudobactin 358 receptor
gene18407_1_01750	537.66	162.897	1.23334	1.66832e-97	1.12127e-96	TRUE	gene18407_1_01750	hypothetical protein
gene18407_1_00656	1.80797	25.0334	-4.28081	5.82373e-96	3.86749e-95	TRUE	mgtA_1	GDP-mannose-dependent alpha-mannosyltransferase
gene18407_1_01437	19.4805	39.5103	-1.50959	1.64962e-93	1.09117e-92	TRUE	bfrD	Probable TonB-dependent receptor BfrD
gene18407_1_04027	280.448	86.302	1.21087	2.33846e-92	1.54072e-91	TRUE	ttgR	HTH-type transcriptional regulator TtgR
gene18407_1_04832	417.356	108.401	1.45551	1.14558e-91	7.51819e-91	TRUE	gene18407_1_04832	hypothetical protein
gene18407_1_01713	80.8034	27.0871	1.08741	1.24872e-91	8.16305e-91	TRUE	hemR	Hemin receptor
gene18407_1_02477	64.6164	7.98051	2.52795	1.265e-91	8.23736e-91	TRUE	gene18407_1_02477	hypothetical protein
gene18407_1_04662	95.7702	25.0682	1.44432	4.93749e-91	3.19033e-90	TRUE	gabP_4	GABA permease
gene18407_1_01463	305.947	105.25	1.05006	8.83175e-91	5.68463e-90	TRUE	gene18407_1_01463	hypothetical protein
gene18407_1_02604	72.0406	187.646	-1.87053	1.38815e-90	8.9007e-90	TRUE	gene18407_1_02604	hypothetical protein
gene18407_1_03932	775.908	260.751	1.08382	2.78371e-90	1.77809e-89	TRUE	gene18407_1_03932	hypothetical protein
gene18407_1_03390	32.6566	1.1939	4.28423	1.75816e-88	1.11451e-87	TRUE	gene18407_1_03390	hypothetical protein
gene18407_1_03298	248.264	19.2696	3.19808	1.18419e-85	7.33986e-85	TRUE	gene18407_1_03298	hypothetical protein
gene18407_1_00265	65.1511	320.688	-2.7887	2.74664e-84	1.67147e-83	TRUE	gene18407_1_00265	hypothetical protein
gene18407_1_01970	113.023	25.7853	1.64259	5.0682e-84	3.07308e-83	TRUE	liuE	3-hydroxy-3-isohexenylglutaryl-CoA/hydroxy-methylglutaryl-CoA lyase
gene18407_1_04468	25.4399	54.851	-1.59782	1.89024e-83	1.13789e-82	TRUE	puuA_5	Gamma-glutamylputrescine synthetase PuuA
gene18407_1_00267	427.784	120.188	1.34219	1.65231e-82	9.8756e-82	TRUE	gene18407_1_00267	hypothetical protein
gene18407_1_01406	103.742	30.2531	1.28846	1.76604e-82	1.05178e-81	TRUE	gene18407_1_01406	hypothetical protein
gene18407_1_05168	5.7065	50.1571	-3.62517	1.88643e-80	1.09999e-79	TRUE	phnX_2	Phosphonoacetaldehyde hydrolase
gene18407_1_03715	233.985	20.5325	3.02104	2.31596e-80	1.34111e-79	TRUE	copZ	Copper chaperone CopZ
gene18407_1_01572	136.568	28.2321	1.78481	1.3623e-79	7.80764e-79	TRUE	bvgA_1	Virulence factors putative positive transcription regulator BvgA
gene18407_1_03533	49.531	15.4195	1.19418	2.65877e-77	1.5032e-76	TRUE	gene18407_1_03533	hypothetical protein
gene18407_1_05237	85.7469	22.3231	1.45215	1.8632e-76	1.04284e-75	TRUE	nicP_9	Porin-like protein NicP
gene18407_1_04901	65.0291	11.4197	2.02016	2.64845e-76	1.47741e-75	TRUE	tsaM1_3	Toluene-4-sulfonate monooxygenase system iron-sulfur subunit TsaM1
gene18407_1_01272	71.9711	104.445	-1.02665	1.25334e-71	6.78797e-71	TRUE	trpB	Tryptophan synthase beta chain
gene18407_1_03540	136.558	11.0474	3.13834	4.91798e-68	2.59631e-67	TRUE	gene18407_1_03540	hypothetical protein
gene18407_1_02478	69.5955	14.1981	1.8039	5.05062e-68	2.65795e-67	TRUE	xecA1	2-hydroxypropyl-CoM lyase
gene18407_1_05300	25.2525	0.67042	4.74582	6.72072e-68	3.52577e-67	TRUE	gene18407_1_05300	hypothetical protein
gene18407_1_00762	63.1833	90.0593	-1.00073	6.38022e-67	3.31596e-66	TRUE	bepC_1	Outer membrane efflux protein BepC
gene18407_1_03391	30.8208	1.69878	3.69194	1.40176e-66	7.26273e-66	TRUE	gene18407_1_03391	hypothetical protein
gene18407_1_04073	4.20892	21.8864	-2.86791	1.41761e-66	7.32218e-66	TRUE	pstS_2	Phosphate-binding protein PstS
gene18407_1_02542	43.893	0	9.19711	2.63921e-66	1.359e-65	TRUE	gene18407_1_02542	hypothetical protein
gene18407_1_03529	50.9868	17.015	1.09392	4.39672e-66	2.25705e-65	TRUE	smc_3	Chromosome partition protein Smc
gene18407_1_01637	19.6451	0.308885	5.50156	6.32405e-66	3.23651e-65	TRUE	ttuB_1	Putative tartrate transporter
gene18407_1_04158	162.051	55.5902	1.05415	6.4066e-66	3.26876e-65	TRUE	gene18407_1_04158	hypothetical protein
gene18407_1_03534	60.8803	19.5889	1.14655	1.03375e-65	5.25836e-65	TRUE	gene18407_1_03534	hypothetical protein
gene18407_1_00680	8.32486	90.4876	-3.93162	4.43376e-64	2.22822e-63	TRUE	gene18407_1_00680	hypothetical protein
gene18407_1_00056	10.5541	35.9718	-2.25846	7.64526e-62	3.77417e-61	TRUE	cmpR_1	HTH-type transcriptional activator CmpR
gene18407_1_02350	130.385	37.1759	1.32094	1.04651e-61	5.15103e-61	TRUE	argO	Arginine exporter protein ArgO
gene18407_1_04220	3.03763	12.6509	-2.54761	1.27197e-61	6.24238e-61	TRUE	cph2_4	Phytochrome-like protein cph2
gene18407_1_04177	98.9912	14.6521	2.2668	5.40161e-60	2.61262e-59	TRUE	yafP_1	Uncharacterized N-acetyltransferase YafP
gene18407_1_02582	627.335	205.513	1.12061	1.63972e-59	7.88533e-59	TRUE	gene18407_1_02582	hypothetical protein
gene18407_1_04208	77.2035	12.3097	2.15947	6.83807e-59	3.26029e-58	TRUE	gene18407_1_04208	hypothetical protein
gene18407_1_04606	64.4251	95.1193	-1.05151	7.61995e-58	3.62275e-57	TRUE	gltD_2	Glutamate synthase [NADPH] small chain
gene18407_1_03951	27.0558	0.196056	6.61913	1.69666e-56	7.99824e-56	TRUE	gene18407_1_03951	hypothetical protein
gene18407_1_04848	723.769	255.8	1.01112	1.89115e-56	8.89006e-56	TRUE	csrA_3	Carbon storage regulator homolog
gene18407_1_00728	142.489	16.6071	2.61158	7.04449e-55	3.26567e-54	TRUE	gene18407_1_00728	hypothetical protein
Novel01100	26.0295	45.1063	-1.28258	6.29175e-54	2.87687e-53	TRUE	Novel01100	type II citrate synthase [Pseudomonas sp. S13.1.2]
gene18407_1_01746	294.027	73.3347	1.51399	9.50167e-54	4.33275e-53	TRUE	gene18407_1_01746	hypothetical protein
gene18407_1_04154	67.5788	20.2677	1.24799	2.46343e-53	1.11723e-52	TRUE	gene18407_1_04154	hypothetical protein
gene18407_1_04438	82.2053	17.5561	1.73786	3.38699e-53	1.53194e-52	TRUE	gene18407_1_04438	hypothetical protein
gene18407_1_01327	12.0995	41.162	-2.25576	1.14216e-52	5.11076e-52	TRUE	phnR	Putative transcriptional regulator of 2-aminoethylphosphonate degradation operons
gene18407_1_02626	9.04876	78.1813	-3.60043	2.03763e-52	9.09332e-52	TRUE	tatA_2	Sec-independent protein translocase protein TatA
gene18407_1_01583	326.74	84.32	1.4648	4.48224e-52	1.98968e-51	TRUE	gene18407_1_01583	hypothetical protein
gene18407_1_00236	151.609	32.9004	1.71478	1.92794e-51	8.44616e-51	TRUE	gene18407_1_00236	hypothetical protein
gene18407_1_00563	55.2079	79.7447	-1.01991	1.99e-51	8.69527e-51	TRUE	metE	5-methyltetrahydropteroyltriglutamate--homocysteine methyltransferase
gene18407_1_00233	75.0168	3.49541	3.93429	2.47195e-51	1.0773e-50	TRUE	gene18407_1_00233	hypothetical protein
gene18407_1_04086	35.9605	60.9593	-1.25083	3.67705e-51	1.59833e-50	TRUE	zapE_3	Cell division protein ZapE
gene18407_1_04724	9.41071	20.5933	-1.61919	4.69008e-51	2.02814e-50	TRUE	fhuA_9	Ferrichrome-iron receptor
gene18407_1_01377	119.792	29.6359	1.52571	4.74662e-49	2.00089e-48	TRUE	yqjI	Transcriptional regulator YqjI
gene18407_1_03771	82.8621	24.8826	1.24618	8.74675e-49	3.66862e-48	TRUE	abo_2	4-methylaminobutanoate oxidase (formaldehyde-forming)
gene18407_1_01954	30.8183	1.93961	3.50055	1.61927e-48	6.75777e-48	TRUE	gene18407_1_01954	hypothetical protein
gene18407_1_05119	40.2144	1.31312	4.44724	2.51703e-48	1.04523e-47	TRUE	gene18407_1_05119	hypothetical protein
gene18407_1_02907	322.995	74.1692	1.63322	1.20393e-47	4.98711e-47	TRUE	gene18407_1_02907	hypothetical protein
gene18407_1_04467	15.4111	32.5706	-1.56899	4.65378e-47	1.89493e-46	TRUE	puuB_11	Gamma-glutamylputrescine oxidoreductase
gene18407_1_01493	258.122	52.4311	1.81017	5.34434e-47	2.17083e-46	TRUE	gene18407_1_01493	hypothetical protein
gene18407_1_05115	24.3064	1.83759	3.23605	2.54697e-46	1.02956e-45	TRUE	cdhR_14	HTH-type transcriptional regulator CdhR
gene18407_1_04098	148.513	27.0558	1.96718	4.03584e-46	1.62357e-45	TRUE	gene18407_1_04098	hypothetical protein
gene18407_1_03792	130.456	41.9953	1.14587	1.06391e-45	4.25949e-45	TRUE	lgrE	Linear gramicidin dehydrogenase LgrE
Novel00016	13.7558	52.665	-2.4262	1.22586e-44	4.88451e-44	TRUE	Novel00016	chemotaxis protein CheY [Pseudomonas taiwanensis SJ9]
gene18407_1_03558	278.748	75.0474	1.40369	3.59536e-44	1.42919e-43	TRUE	gene18407_1_03558	hypothetical protein
gene18407_1_02625	4.36579	48.8969	-3.97482	6.1304e-44	2.42537e-43	TRUE	tatB_2	Sec-independent protein translocase protein TatB
gene18407_1_02942	38.1325	56.081	-1.04588	7.01668e-44	2.76946e-43	TRUE	colD	GDP-4-keto-6-deoxy-D-mannose-3-dehydratase / pyridoxamine-phosphate transaminase
gene18407_1_05070	290.122	78.7528	1.39186	1.10277e-43	4.34234e-43	TRUE	gene18407_1_05070	hypothetical protein
gene18407_1_01628	44.4719	9.07759	1.80312	1.78131e-43	6.99778e-43	TRUE	ccpA	Catabolite control protein A
gene18407_1_02976	194.957	58.2427	1.25362	7.99156e-42	3.09583e-41	TRUE	gene18407_1_02976	hypothetical protein
gene18407_1_00077	27.116	43.9896	-1.18741	3.32444e-41	1.28191e-40	TRUE	proP_1	Proline/betaine transporter
gene18407_1_04976	53.4728	5.2351	2.86312	9.01511e-41	3.42884e-40	TRUE	gene18407_1_04976	hypothetical protein
gene18407_1_04304	377.773	114.273	1.23564	2.08886e-39	7.83798e-39	TRUE	gene18407_1_04304	hypothetical protein
gene18407_1_04153	55.9439	17.2385	1.20895	7.25669e-39	2.6987e-38	TRUE	gene18407_1_04153	hypothetical protein
gene18407_1_03971	29.6799	5.79121	1.86816	9.83004e-39	3.63954e-38	TRUE	gene18407_1_03971	Probable sugar-binding periplasmic protein
gene18407_1_01634	23.0297	3.19086	2.36208	1.99473e-38	7.33671e-38	TRUE	3.1.1.2	Arylesterase
gene18407_1_04308	33.6056	53.9055	-1.17112	3.71655e-38	1.36397e-37	TRUE	gene18407_1_04308	hypothetical protein
gene18407_1_04233	75.4385	23.0074	1.22381	5.84337e-38	2.12586e-37	TRUE	gene18407_1_04233	hypothetical protein
gene18407_1_02631	3.05212	11.1116	-2.35358	9.9011e-38	3.5865e-37	TRUE	epsD	Type II secretion system protein D
gene18407_1_00378	43.3228	12.0725	1.354	3.21698e-37	1.15529e-36	TRUE	gene18407_1_00378	hypothetical protein
gene18407_1_03018	124.068	33.2256	1.41137	3.58864e-37	1.28052e-36	TRUE	gene18407_1_03018	hypothetical protein
gene18407_1_04745	64.8552	18.9671	1.28433	5.87676e-37	2.08365e-36	TRUE	gcvA_13	Glycine cleavage system transcriptional activator
gene18407_1_04155	42.644	13.1212	1.21105	4.5809e-36	1.59381e-35	TRUE	gene18407_1_04155	hypothetical protein
gene18407_1_05082	21.4753	33.3129	-1.1228	5.42124e-36	1.88227e-35	TRUE	pitA_2	Low-affinity inorganic phosphate transporter 1
gene18407_1_03780	178.549	60.4702	1.07263	4.38368e-35	1.49109e-34	TRUE	gene18407_1_03780	hypothetical protein
Novel00012	4.37067	21.1446	-2.76376	8.21206e-35	2.78198e-34	TRUE	Novel00012	phosphate ABC transporter permease [Pseudomonas sp. VLB120]
Novel00558	36.8125	4.29018	2.61169	1.07961e-34	3.64262e-34	TRUE	Novel00558	exonuclease I [Pseudomonas plecoglossicida NB2011]
gene18407_1_03913	84.4309	29.0287	1.0509	1.3111e-34	4.39709e-34	TRUE	cmoB	tRNA U34 carboxymethyltransferase
gene18407_1_05122	19.4756	46.651	-1.74963	2.95456e-34	9.86925e-34	TRUE	gene18407_1_05122	hypothetical protein
gene18407_1_04065	91.8012	32.1585	1.02392	3.68594e-34	1.22634e-33	TRUE	dmlR_18	HTH-type transcriptional regulator DmlR
gene18407_1_03793	277.743	85.0779	1.2175	1.62836e-33	5.35379e-33	TRUE	gene18407_1_03793	hypothetical protein
gene18407_1_04159	132.72	45.4043	1.05809	1.63605e-33	5.36852e-33	TRUE	gene18407_1_04159	hypothetical protein
gene18407_1_03781	59.2558	20.4921	1.04249	1.69224e-33	5.53121e-33	TRUE	pvdA	L-ornithine N(5)-monooxygenase
gene18407_1_03626	233.782	82.9628	1.00523	5.70839e-32	1.83009e-31	TRUE	gene18407_1_03626	hypothetical protein
gene18407_1_01854	48.6885	16.3292	1.08673	2.35081e-31	7.49354e-31	TRUE	wcaJ	UDP-glucose:undecaprenyl-phosphate glucose-1-phosphate transferase
gene18407_1_04580	51.4009	81.0139	-1.14577	4.13636e-31	1.30363e-30	TRUE	kdpC	Potassium-transporting ATPase KdpC subunit
gene18407_1_02688	84.8945	29.619	1.02976	2.71936e-30	8.4589e-30	TRUE	gene18407_1_02688	hypothetical protein
gene18407_1_03043	199.165	66.4738	1.09371	2.89443e-30	8.98678e-30	TRUE	gene18407_1_03043	hypothetical protein
gene18407_1_00107	12.1257	22.8429	-1.40307	3.39174e-30	1.05113e-29	TRUE	puuA_1	Gamma-glutamylputrescine synthetase PuuA
gene18407_1_02632	0.935226	7.30645	-3.45518	3.8854e-30	1.2019e-29	TRUE	epsE_1	Type II secretion system protein E
gene18407_1_02476	77.5467	18.1492	1.60576	8.35006e-30	2.56874e-29	TRUE	gene18407_1_02476	hypothetical protein
gene18407_1_01985	17.0828	25.8874	-1.0891	1.82487e-29	5.56275e-29	TRUE	dmdC_4	3-methylmercaptopropionyl-CoA dehydrogenase
gene18407_1_02906	65.0929	23.0853	1.00613	2.57959e-29	7.82062e-29	TRUE	gene18407_1_02906	hypothetical protein
gene18407_1_03864	92.0987	25.6499	1.35483	2.64812e-29	8.01387e-29	TRUE	gene18407_1_03864	hypothetical protein
gene18407_1_04001	82.8256	21.9394	1.42716	6.8557e-29	2.05243e-28	TRUE	gene18407_1_04001	hypothetical protein
gene18407_1_02595	27.8836	1.56845	3.66261	8.20858e-29	2.45306e-28	TRUE	gene18407_1_02595	hypothetical protein
gene18407_1_04619	3.63384	12.6486	-2.2888	9.08164e-29	2.70913e-28	TRUE	3.5.3.3	Creatinase
gene18407_1_04983	107.75	34.4131	1.15726	1.06443e-27	3.10879e-27	TRUE	fecI_17	Probable RNA polymerase sigma factor FecI
gene18407_1_01639	61.2307	17.1104	1.34999	2.09662e-27	6.08097e-27	TRUE	mcbR	HTH-type transcriptional regulator McbR
gene18407_1_01867	23.3567	2.72117	2.61214	2.99468e-27	8.61107e-27	TRUE	gene18407_1_01867	hypothetical protein
gene18407_1_04552	141.518	34.3074	1.555	8.30968e-27	2.3731e-26	TRUE	gene18407_1_04552	hypothetical protein
gene18407_1_03281	33.6097	62.418	-1.38248	5.68988e-26	1.58967e-25	TRUE	gene18407_1_03281	hypothetical protein
gene18407_1_01255	12.6558	0.708016	3.67048	5.78538e-26	1.61097e-25	TRUE	ptlH	Type IV secretion system protein PtlH
gene18407_1_04802	9.11196	0.224065	4.85638	1.00371e-25	2.78099e-25	TRUE	pcaK_5	4-hydroxybenzoate transporter PcaK
gene18407_1_04732	103.408	33.977	1.11633	1.15684e-25	3.19997e-25	TRUE	fecI_15	Probable RNA polymerase sigma factor FecI
gene18407_1_04667	72.8999	22.5327	1.2045	2.54058e-25	6.9472e-25	TRUE	gene18407_1_04667	hypothetical protein
gene18407_1_01650	8.35298	11.9695	-1.00839	6.67155e-25	1.80662e-24	TRUE	bvgS_1	Virulence sensor protein BvgS
gene18407_1_05116	10.7795	1.09079	2.81546	2.97973e-24	7.90272e-24	TRUE	puuB_14	Gamma-glutamylputrescine oxidoreductase
gene18407_1_03835	56.1125	19.2612	1.05323	8.97153e-24	2.35398e-23	TRUE	estD	Esterase EstD
Novel00014	10.1724	33.8343	-2.22322	8.97417e-24	2.35398e-23	TRUE	Novel00014	phosphate transport system protein PhoU [Pseudomonas putida NBRC 14164]
gene18407_1_04529	50.3835	15.0933	1.24965	8.28515e-23	2.13971e-22	TRUE	gene18407_1_04529	hypothetical protein
gene18407_1_01185	85.9512	28.0753	1.12482	8.62052e-23	2.21947e-22	TRUE	fecI_5	Probable RNA polymerase sigma factor FecI
gene18407_1_02932	18.8214	33.0444	-1.30143	1.01005e-22	2.59254e-22	TRUE	madD	Malonyl-S-ACP:biotin-protein carboxyltransferase MADD
gene18407_1_01275	55.2301	14.1932	1.47086	1.35001e-22	3.44925e-22	TRUE	gene18407_1_01275	hypothetical protein
gene18407_1_04166	92.3644	29.9749	1.13419	2.27112e-22	5.75684e-22	TRUE	gene18407_1_04166	hypothetical protein
gene18407_1_04420	129.671	35.7826	1.36813	2.27382e-22	5.75684e-22	TRUE	gene18407_1_04420	hypothetical protein
gene18407_1_01029	25.9238	7.63511	1.27417	3.08563e-22	7.75352e-22	TRUE	calB	Coniferyl aldehyde dehydrogenase
gene18407_1_04828	15.2763	5.11051	1.09036	6.17779e-22	1.54308e-21	TRUE	mdtB_2	Multidrug resistance protein MdtB
Novel01309	25.2825	4.0452	2.15446	1.85748e-21	4.57136e-21	TRUE	Novel01309	putative transporter, MFS family [Pseudomonas entomophila L48]
gene18407_1_04083	9.94707	18.7239	-1.40193	3.27544e-21	8.01388e-21	TRUE	guaB_3	Inosine-5'-monophosphate dehydrogenase
gene18407_1_02053	29.1771	44.4154	-1.09562	3.66387e-21	8.92509e-21	TRUE	lasR	Transcriptional activator protein LasR
gene18407_1_03226	36.949	8.58673	1.61596	1.0195e-20	2.44784e-20	TRUE	gene18407_1_03226	hypothetical protein
gene18407_1_04161	46.0162	8.00281	2.03417	1.05996e-20	2.54135e-20	TRUE	gene18407_1_04161	hypothetical protein
gene18407_1_00073	139.095	40.971	1.274	1.24638e-20	2.98403e-20	TRUE	gene18407_1_00073	hypothetical protein
gene18407_1_00892	40.0978	0	7.12532	1.3249e-20	3.16748e-20	TRUE	gene18407_1_00892	hypothetical protein
gene18407_1_02549	39.9062	10.6019	1.42289	2.70584e-20	6.39584e-20	TRUE	ltrA	Group II intron-encoded protein LtrA
gene18407_1_00891	32.0661	0.348545	6.03417	2.82597e-20	6.66098e-20	TRUE	gene18407_1_00891	hypothetical protein
gene18407_1_01703	36.4489	12.3603	1.07076	3.9485e-20	9.28071e-20	TRUE	gltS	Sodium/glutamate symporter
gene18407_1_01417	13.6179	2.59071	1.90468	6.05864e-19	1.39275e-18	TRUE	gene18407_1_01417	hypothetical protein
gene18407_1_02551	47.9606	5.78249	2.56269	8.60834e-19	1.96269e-18	TRUE	gene18407_1_02551	hypothetical protein
gene18407_1_01626	7.67178	15.4203	-1.49659	1.4079e-18	3.18398e-18	TRUE	gldA	Glycerol dehydrogenase
gene18407_1_04351	8.32566	0.938985	2.659	1.74735e-18	3.94098e-18	TRUE	gntT	High-affinity gluconate transporter
gene18407_1_00379	25.6536	8.00021	1.19165	4.7502e-18	1.05712e-17	TRUE	cefD_1	Isopenicillin N epimerase
gene18407_1_00374	23.25	6.57065	1.33373	7.04405e-18	1.5593e-17	TRUE	macA_2	Macrolide export protein MacA
gene18407_1_01331	11.6564	22.2435	-1.42165	7.20026e-18	1.59177e-17	TRUE	phnV	Putative 2-aminoethylphosphonate transport system permease protein PhnV
gene18407_1_01330	6.65472	15.7293	-1.7304	7.65186e-18	1.68938e-17	TRUE	gene18407_1_01330	hypothetical protein
gene18407_1_03998	26.3262	39.0723	-1.05904	9.62153e-18	2.11587e-17	TRUE	occM_2	Octopine transport system permease protein OccM
gene18407_1_01116	23.9109	5.76166	1.56372	1.41018e-17	3.08491e-17	TRUE	gene18407_1_01116	hypothetical protein
gene18407_1_01655	13.98	4.55796	1.12751	1.50568e-17	3.28953e-17	TRUE	papC	Outer membrane usher protein PapC
gene18407_1_00790	93.9312	28.496	1.23145	1.70169e-17	3.70807e-17	TRUE	gene18407_1_00790	hypothetical protein
gene18407_1_01685	40.4726	61.2025	-1.08604	1.70462e-17	3.70962e-17	TRUE	holC	DNA polymerase III subunit chi
gene18407_1_01264	93.0842	31.9146	1.05493	1.89212e-17	4.10698e-17	TRUE	gene18407_1_01264	hypothetical protein
gene18407_1_01647	68.3346	14.7577	1.72175	2.76178e-17	5.96371e-17	TRUE	gene18407_1_01647	hypothetical protein
gene18407_1_02741	87.3226	22.6514	1.45736	5.579e-17	1.18484e-16	TRUE	gene18407_1_02741	hypothetical protein
gene18407_1_02875	28.2321	7.93144	1.34229	7.32089e-17	1.54692e-16	TRUE	nreB	Oxygen sensor histidine kinase NreB
gene18407_1_05024	16.9788	34.5498	-1.51434	1.23191e-16	2.58998e-16	TRUE	gene18407_1_05024	hypothetical protein
gene18407_1_04176	39.2113	9.23644	1.59647	1.78646e-16	3.72313e-16	TRUE	gene18407_1_04176	hypothetical protein
gene18407_1_04040	21.9438	6.68139	1.2262	1.87366e-16	3.9e-16	TRUE	1.1.99.3	Gluconate 2-dehydrogenase cytochrome c subunit
gene18407_1_01415	17.2019	4.53027	1.4355	2.08635e-16	4.33732e-16	TRUE	intA_3	Prophage integrase IntA
gene18407_1_00546	7.39707	17.5064	-1.73225	2.11022e-16	4.38149e-16	TRUE	yohK_1	Inner membrane protein YohK
gene18407_1_02552	10.9792	1.29167	2.59807	2.52952e-16	5.24558e-16	TRUE	gene18407_1_02552	hypothetical protein
gene18407_1_05246	31.8919	10.2821	1.14366	3.99109e-16	8.21542e-16	TRUE	cycA_6	D-serine/D-alanine/glycine transporter
gene18407_1_00468	4.7971	11.167	-1.7084	4.08213e-16	8.3925e-16	TRUE	gene18407_1_00468	hypothetical protein
gene18407_1_04390	19.5317	4.61658	1.59153	4.46117e-16	9.1381e-16	TRUE	pht2_1	Phthalate 4%2C5-dioxygenase oxygenase reductase subunit
gene18407_1_02630	1.19291	11.7303	-3.78708	5.0984e-16	1.04052e-15	TRUE	gene18407_1_02630	hypothetical protein
gene18407_1_03375	8.41736	13.3318	-1.15283	5.45756e-16	1.11246e-15	TRUE	proP_5	Proline/betaine transporter
gene18407_1_01404	8.58673	1.23597	2.30707	7.65483e-16	1.55656e-15	TRUE	gene18407_1_01404	hypothetical protein
gene18407_1_02687	158.1	49.4062	1.18868	8.83149e-16	1.7893e-15	TRUE	gene18407_1_02687	hypothetical protein
gene18407_1_03999	36.5734	64.8056	-1.31472	1.29575e-15	2.61891e-15	TRUE	occQ	Octopine transport system permease protein OccQ
gene18407_1_02685	85.7685	22.1569	1.4633	1.48465e-15	2.98628e-15	TRUE	gene18407_1_02685	hypothetical protein
gene18407_1_03499	39.9767	8.13085	1.80829	1.5179e-15	3.04949e-15	TRUE	gene18407_1_03499	hypothetical protein
gene18407_1_02547	17.0569	1.17634	3.36859	1.88792e-15	3.77475e-15	TRUE	gene18407_1_02547	hypothetical protein
gene18407_1_01245	19.659	6.75009	1.05282	1.91148e-15	3.8082e-15	TRUE	gene18407_1_01245	hypothetical protein
gene18407_1_01421	30.0858	10.6227	1.01254	2.46936e-15	4.89055e-15	TRUE	intS	Prophage integrase IntS
gene18407_1_02475	88.1819	24.0496	1.38507	3.86086e-15	7.60141e-15	TRUE	gene18407_1_02475	hypothetical protein
gene18407_1_00381	29.4399	10.1153	1.05185	4.13104e-15	8.11427e-15	TRUE	gene18407_1_00381	hypothetical protein
gene18407_1_01654	19.6818	2.74255	2.35388	4.44724e-15	8.69453e-15	TRUE	papH	PAP fimbrial minor pilin protein
gene18407_1_01266	69.7851	22.8641	1.12044	4.50664e-15	8.79012e-15	TRUE	osmC	Peroxiredoxin OsmC
gene18407_1_04600	24.2744	8.1794	1.07997	6.59171e-15	1.28122e-14	TRUE	gabT_2	4-aminobutyrate aminotransferase GabT
gene18407_1_01270	82.6051	25.8795	1.18503	7.24935e-15	1.40741e-14	TRUE	gene18407_1_01270	hypothetical protein
gene18407_1_02635	0.773483	9.86191	-4.16182	8.20062e-15	1.58291e-14	TRUE	gene18407_1_02635	hypothetical protein
gene18407_1_04900	22.6213	6.32329	1.34954	1.16096e-14	2.21538e-14	TRUE	pht2_2	Phthalate 4%2C5-dioxygenase oxygenase reductase subunit
gene18407_1_00547	9.19186	24.2928	-1.89149	1.20437e-14	2.29559e-14	TRUE	lrgA	Antiholin-like protein LrgA
gene18407_1_02690	34.5309	10.7979	1.18774	1.56161e-14	2.96637e-14	TRUE	gene18407_1_02690	hypothetical protein
gene18407_1_05120	13.6387	1.50026	2.69503	1.83327e-14	3.46667e-14	TRUE	gene18407_1_05120	hypothetical protein
gene18407_1_04290	17.2337	4.15688	1.56227	2.45357e-14	4.61357e-14	TRUE	gene18407_1_04290	hypothetical protein
gene18407_1_02686	131.75	40.7797	1.20248	3.15322e-14	5.90263e-14	TRUE	gene18407_1_02686	hypothetical protein
gene18407_1_00375	11.1635	3.23269	1.29859	3.78764e-14	7.05079e-14	TRUE	macB_1	Macrolide export ATP-binding/permease protein MacB
gene18407_1_00829	22.3084	32.7694	-1.04416	4.36469e-14	8.09797e-14	TRUE	metP	Methionine import system permease protein MetP
gene18407_1_02874	19.2492	3.72151	1.88144	4.59908e-14	8.52339e-14	TRUE	degU_2	Transcriptional regulatory protein DegU
gene18407_1_05260	31.8172	64.0825	-1.49952	1.08136e-13	1.96703e-13	TRUE	gene18407_1_05260	hypothetical protein
gene18407_1_03262	44.5771	10.4013	1.61014	1.24731e-13	2.26644e-13	TRUE	osmE	Osmotically-inducible putative lipoprotein OsmE
gene18407_1_04746	8.973	1.45903	2.13119	1.2698e-13	2.3048e-13	TRUE	proV_2	Glycine betaine/proline betaine transport system ATP-binding protein ProV
gene18407_1_01079	83.8322	26.5036	1.17192	1.36034e-13	2.4638e-13	TRUE	gene18407_1_01079	hypothetical protein
gene18407_1_04465	6.87859	11.4843	-1.22887	1.41612e-13	2.55928e-13	TRUE	kgtP_2	Alpha-ketoglutarate permease
gene18407_1_05006	34.5059	5.01905	2.29197	2.33006e-13	4.1527e-13	TRUE	gene18407_1_05006	hypothetical protein
Novel00589	15.2628	5.0876	1.09557	3.01957e-13	5.3474e-13	TRUE	Novel00589	phosphomethylpyrimidine synthase ThiC, partial [Pseudomonas mosselii SJ10]
gene18407_1_03667	82.8349	25.4399	1.21375	3.13644e-13	5.5485e-13	TRUE	gene18407_1_03667	hypothetical protein
gene18407_1_02634	2.92057	12.8505	-2.6269	3.49062e-13	6.16203e-13	TRUE	pulG_1	Type II secretion system protein G
gene18407_1_05069	36.7292	6.85246	1.93284	3.89951e-13	6.85491e-13	TRUE	gene18407_1_05069	hypothetical protein
gene18407_1_02082	14.2886	3.7965	1.42273	4.02133e-13	7.05425e-13	TRUE	gene18407_1_02082	hypothetical protein
gene18407_1_02479	32.7161	8.46964	1.46023	5.31766e-13	9.29904e-13	TRUE	hsaB_1	Flavin-dependent monooxygenase%2C reductase subunit HsaB
gene18407_1_01012	2.57858	6.61174	-1.84785	5.65161e-13	9.87271e-13	TRUE	argD	Acetylornithine aminotransferase
gene18407_1_00474	55.5889	16.8517	1.2325	6.23807e-13	1.08745e-12	TRUE	gene18407_1_00474	hypothetical protein
gene18407_1_02678	40.8249	10.7648	1.43374	6.4558e-13	1.12423e-12	TRUE	gene18407_1_02678	hypothetical protein
gene18407_1_03946	29.3025	8.1619	1.35466	6.50677e-13	1.13193e-12	TRUE	gene18407_1_03946	hypothetical protein
gene18407_1_04437	26.5616	6.01395	1.65356	1.24638e-12	2.13712e-12	TRUE	gene18407_1_04437	hypothetical protein
gene18407_1_00194	7.60497	0.625066	3.11547	1.98173e-12	3.35333e-12	TRUE	ssuB_2	Aliphatic sulfonates import ATP-binding protein SsuB
gene18407_1_02596	19.2492	2.93321	2.22485	2.0432e-12	3.45038e-12	TRUE	gene18407_1_02596	hypothetical protein
gene18407_1_01631	25.7086	6.15114	1.57393	3.98351e-12	6.5874e-12	TRUE	gene18407_1_01631	hypothetical protein
gene18407_1_02480	12.3111	2.49924	1.811	4.49787e-12	7.43064e-12	TRUE	metR_2	HTH-type transcriptional regulator MetR
gene18407_1_00999	8.62262	2.71195	1.1794	6.59119e-12	1.07824e-11	TRUE	quiA_1	Quinate/shikimate dehydrogenase (quinone)
gene18407_1_03530	40.6399	12.2279	1.24332	8.27192e-12	1.34661e-11	TRUE	gene18407_1_03530	hypothetical protein
gene18407_1_04814	7.63279	13.5183	-1.31403	9.26421e-12	1.50376e-11	TRUE	fabD_2	Malonyl CoA-acyl carrier protein transacylase
gene18407_1_02178	25.5715	6.65155	1.45338	1.59149e-11	2.56094e-11	TRUE	blc_1	Outer membrane lipoprotein Blc
gene18407_1_01632	15.3495	3.92874	1.47666	1.81224e-11	2.91336e-11	TRUE	pgrR_2	HTH-type transcriptional regulator PgrR
gene18407_1_02627	2.10426	6.40045	-2.09426	2.25359e-11	3.60211e-11	TRUE	gspK	Putative type II secretion system protein K
gene18407_1_04804	19.0865	0	6.09557	2.73488e-11	4.36306e-11	TRUE	gene18407_1_04804	hypothetical protein
gene18407_1_02633	3.09779	6.97003	-1.65932	2.84055e-11	4.52734e-11	TRUE	gspF	Putative type II secretion system protein F
gene18407_1_04464	8.20258	12.2085	-1.06313	4.58344e-11	7.23628e-11	TRUE	dctD_3	C4-dicarboxylate transport transcriptional regulatory protein DctD
gene18407_1_01698	8.80552	1.45246	2.11052	6.18032e-11	9.67526e-11	TRUE	gene18407_1_01698	hypothetical protein
gene18407_1_04560	2.8956	7.41998	-1.84695	6.77637e-11	1.05787e-10	TRUE	gene18407_1_04560	hypothetical protein
gene18407_1_04699	17.477	5.29353	1.23377	7.20344e-11	1.12036e-10	TRUE	3.6.5.5	Bacterial dynamin-like protein
gene18407_1_04369	8.60552	12.9838	-1.08277	2.53093e-10	3.81031e-10	TRUE	antA_2	Anthranilate 1%2C2-dioxygenase large subunit
gene18407_1_03526	36.9299	12.8328	1.03556	2.67379e-10	4.01311e-10	TRUE	gene18407_1_03526	hypothetical protein
gene18407_1_04352	43.7254	9.98454	1.64131	2.75603e-10	4.13284e-10	TRUE	gene18407_1_04352	hypothetical protein
gene18407_1_05254	6.09979	1.56616	1.47213	3.10784e-10	4.64791e-10	TRUE	paaZ	Bifunctional protein PaaZ
gene18407_1_00089	12.4526	17.8708	-1.01056	4.1189e-10	6.10544e-10	TRUE	ubiA	4-hydroxybenzoate octaprenyltransferase
gene18407_1_03856	12.9256	29.2526	-1.66773	4.8254e-10	7.12113e-10	TRUE	aphA_2	Acetylpolyamine aminohydrolase
gene18407_1_04549	84.6964	133.22	-1.14284	6.00158e-10	8.81802e-10	TRUE	gene18407_1_04549	hypothetical protein
gene18407_1_04162	42.4576	13.1312	1.20363	6.7578e-10	9.88572e-10	TRUE	gene18407_1_04162	hypothetical protein
gene18407_1_04148	45.2237	13.3318	1.27281	1.13199e-09	1.63876e-09	TRUE	gene18407_1_04148	hypothetical protein
gene18407_1_03564	7.37172	14.9003	-1.50466	1.26515e-09	1.82522e-09	TRUE	moaB_2	Molybdenum cofactor biosynthesis protein B
gene18407_1_03857	10.5491	2.73214	1.45962	1.35915e-09	1.95073e-09	TRUE	gene18407_1_03857	hypothetical protein
gene18407_1_01660	12.8472	2.0619	2.15002	1.48482e-09	2.122e-09	TRUE	yfcP	Uncharacterized fimbrial-like protein YfcP
gene18407_1_03911	9.41071	1.38024	2.27999	1.6187e-09	2.30546e-09	TRUE	czcR_3	Transcriptional activator protein CzcR
gene18407_1_02550	18.3044	1.86146	2.80829	1.81804e-09	2.57622e-09	TRUE	gene18407_1_02550	hypothetical protein
gene18407_1_02111	5.34492	0.137049	4.79601	3.28856e-09	4.5977e-09	TRUE	bvgA_3	Virulence factors putative positive transcription regulator BvgA
gene18407_1_00560	72.0078	25.06	1.03337	3.56375e-09	4.9631e-09	TRUE	gene18407_1_00560	hypothetical protein
gene18407_1_03727	22.1902	7.46998	1.08135	7.51348e-09	1.01978e-08	TRUE	gene18407_1_03727	hypothetical protein
gene18407_1_00031	1.77758	5.54186	-2.12985	8.39298e-09	1.13639e-08	TRUE	iolI	Inosose isomerase
gene18407_1_04097	23.412	7.29904	1.19208	9.84835e-09	1.327e-08	TRUE	yohC_2	Inner membrane protein YohC
gene18407_1_03233	22.1083	7.6808	1.03586	1.00652e-08	1.35512e-08	TRUE	gene18407_1_03233	hypothetical protein
gene18407_1_01046	5.03556	8.75031	-1.28658	1.23163e-08	1.64629e-08	TRUE	fbpA_2	Fe(3+)-binding periplasmic protein
gene18407_1_02501	2.74877	0.229064	3.09557	1.28286e-08	1.71066e-08	TRUE	algE	Alginate production protein AlgE
gene18407_1_01636	3.65465	0.182732	3.83253	1.52976e-08	2.02858e-08	TRUE	kce_1	3-keto-5-aminohexanoate cleavage enzyme
gene18407_1_03536	68.1971	22.7324	1.09557	2.08858e-08	2.74138e-08	TRUE	gene18407_1_03536	hypothetical protein
gene18407_1_01481	8.94018	1.97625	1.68814	2.55492e-08	3.33517e-08	TRUE	gene18407_1_01481	hypothetical protein
gene18407_1_02624	0.569196	3.64286	-3.16747	2.68067e-08	3.49115e-08	TRUE	tatC_2	Sec-independent protein translocase protein TatC
gene18407_1_04370	4.00827	7.58085	-1.40878	3.17763e-08	4.12553e-08	TRUE	pobB_3	Phenoxybenzoate dioxygenase subunit beta
gene18407_1_03531	31.7612	10.5871	1.09557	3.52043e-08	4.55644e-08	TRUE	gene18407_1_03531	hypothetical protein
gene18407_1_01247	16.3894	5.07544	1.20177	3.59275e-08	4.64288e-08	TRUE	gene18407_1_01247	hypothetical protein
gene18407_1_04813	11.413	19.8226	-1.28586	3.76271e-08	4.84753e-08	TRUE	gene18407_1_04813	hypothetical protein
gene18407_1_00852	17.0117	24.9746	-1.04333	3.87158e-08	4.9763e-08	TRUE	gene18407_1_00852	hypothetical protein
gene18407_1_02503	5.87867	1.16122	1.85046	4.23234e-08	5.4109e-08	TRUE	2.4.1.33	Mannuronan synthase
gene18407_1_05110	7.88839	0.415178	3.75853	4.29579e-08	5.4753e-08	TRUE	gene18407_1_05110	hypothetical protein
gene18407_1_05117	9.81433	3.05901	1.19243	4.81168e-08	6.12058e-08	TRUE	ygcS_3	Inner membrane metabolite transport protein YgcS
gene18407_1_03624	8.18627	1.57428	1.88912	4.92145e-08	6.24895e-08	TRUE	udh_2	Uronate dehydrogenase
gene18407_1_04743	13.0739	3.88429	1.26158	6.61498e-08	8.31724e-08	TRUE	dapA_4	4-hydroxy-tetrahydrodipicolinate synthase
gene18407_1_03910	9.513	3.00734	1.17202	6.62075e-08	8.31825e-08	TRUE	czcS	Sensor protein CzcS
gene18407_1_04675	29.5154	9.53293	1.14108	7.11585e-08	8.91353e-08	TRUE	yhaV	Toxin YhaV
gene18407_1_00177	7.50129	1.97761	1.43398	1.03763e-07	1.28154e-07	TRUE	soxC_2	Dibenzothiophene desulfurization enzyme C
gene18407_1_02295	14.0238	2.76786	1.85164	1.0883e-07	1.34115e-07	TRUE	yjaB_1	Uncharacterized N-acetyltransferase YjaB
gene18407_1_04491	22.1824	40.8358	-1.36981	1.74384e-07	2.11016e-07	TRUE	gene18407_1_04491	hypothetical protein
Novel00015	4.43824	10.5408	-1.73732	1.83016e-07	2.20915e-07	TRUE	Novel00015	chemotaxis protein CheY, partial [Pseudomonas taiwanensis SJ9]
gene18407_1_04747	5.68194	0.976583	2.05117	1.83093e-07	2.20915e-07	TRUE	proW_2	Glycine betaine/proline betaine transport system permease protein ProW
gene18407_1_01860	3.73936	6.10761	-1.19721	2.27527e-07	2.71978e-07	TRUE	puuA_4	Gamma-glutamylputrescine synthetase PuuA
gene18407_1_01491	38.5746	12.0196	1.19287	2.36215e-07	2.82089e-07	TRUE	rcnB	Nickel/cobalt homeostasis protein RcnB
gene18407_1_03299	14.4604	1.37718	2.90292	2.48011e-07	2.95199e-07	TRUE	gene18407_1_03299	hypothetical protein
gene18407_1_03609	8.96597	3.09539	1.04494	2.97468e-07	3.51814e-07	TRUE	iaaM_2	Tryptophan 2-monooxygenase
gene18407_1_05299	4.1021	0.2413	3.59807	3.38692e-07	3.99159e-07	TRUE	gene18407_1_05299	hypothetical protein
gene18407_1_03584	7.55181	1.39418	1.94801	3.73482e-07	4.38924e-07	TRUE	gene18407_1_03584	hypothetical protein
gene18407_1_01640	27.6082	9.82665	1.00093	3.82339e-07	4.48388e-07	TRUE	dapH_1	2%2C3%2C4%2C5-tetrahydropyridine-2%2C6-dicarboxylate N-acetyltransferase
gene18407_1_00493	4.65759	7.30883	-1.13945	3.86087e-07	4.5215e-07	TRUE	1.18.1.2	Ferredoxin--NADP reductase
gene18407_1_01737	6.57952	10.8861	-1.21583	4.45782e-07	5.18071e-07	TRUE	gene18407_1_01737	hypothetical protein
gene18407_1_02504	2.5146	0.28575	2.64811	4.78966e-07	5.5471e-07	TRUE	alg8	Mannuronan synthase
gene18407_1_04391	11.7962	3.93205	1.09557	4.82904e-07	5.58884e-07	TRUE	tsaM1_2	Toluene-4-sulfonate monooxygenase system iron-sulfur subunit TsaM1
gene18407_1_02461	11.1033	3.85907	1.03527	5.02908e-07	5.8043e-07	TRUE	nepI_2	Purine ribonucleoside efflux pump NepI
gene18407_1_01254	7.05803	0.42776	3.555	5.6735e-07	6.50829e-07	TRUE	gene18407_1_01254	hypothetical protein
gene18407_1_01124	55.5232	16.4687	1.26397	5.67404e-07	6.50829e-07	TRUE	gene18407_1_01124	hypothetical protein
gene18407_1_03219	13.3048	24.338	-1.36066	5.67797e-07	6.50832e-07	TRUE	gene18407_1_03219	hypothetical protein
gene18407_1_03532	22.8443	6.46537	1.33164	7.95686e-07	9.04614e-07	TRUE	gene18407_1_03532	hypothetical protein
gene18407_1_03192	1.57318	2.93376	-1.38847	1.10407e-06	1.23839e-06	TRUE	gene18407_1_03192	hypothetical protein
gene18407_1_00142	13.9209	4.03316	1.29788	1.16042e-06	1.29898e-06	TRUE	mip	Outer membrane protein MIP
gene18407_1_01635	3.07827	0.263852	3.05493	1.38296e-06	1.54294e-06	TRUE	lcdH_1	L-carnitine dehydrogenase
gene18407_1_01633	3.04883	0.487812	2.15446	1.97131e-06	2.17326e-06	TRUE	pgtP	Phosphoglycerate transporter protein
gene18407_1_05185	69.3529	21.481	1.2015	2.55602e-06	2.79577e-06	TRUE	pqqC_2	Pyrroloquinoline-quinone synthase
gene18407_1_01403	2.96141	0.197428	3.4175	2.66192e-06	2.90401e-06	TRUE	clpP_1	ATP-dependent Clp protease proteolytic subunit
gene18407_1_04435	14.8086	5.11375	1.04458	3.15514e-06	3.41716e-06	TRUE	xthA	Exodeoxyribonuclease III
gene18407_1_03393	16.2549	5.13312	1.17357	3.53606e-06	3.81292e-06	TRUE	gene18407_1_03393	hypothetical protein
gene18407_1_03411	2.85325	4.40501	-1.11594	3.55107e-06	3.82418e-06	TRUE	copA_1	Copper resistance protein A
gene18407_1_00901	4.38209	6.60905	-1.08222	3.76458e-06	4.04629e-06	TRUE	glnM_1	Probable glutamine ABC transporter permease protein GlnM
gene18407_1_03456	12.0995	3.10243	1.47408	4.80289e-06	5.11955e-06	TRUE	sigK	ECF RNA polymerase sigma factor SigK
gene18407_1_04406	3.40733	5.23268	-1.1083	5.17026e-06	5.49714e-06	TRUE	puuB_10	Gamma-glutamylputrescine oxidoreductase
gene18407_1_01859	1.47772	3.42208	-1.7009	6.33418e-06	6.68369e-06	TRUE	spuE_2	Spermidine-binding periplasmic protein SpuE
gene18407_1_04635	10.6172	3.69994	1.03144	6.9682e-06	7.32498e-06	TRUE	adhc1	NADP-dependent alcohol dehydrogenase C 1
gene18407_1_00978	3.14485	0.500316	2.16268	7.73125e-06	8.09153e-06	TRUE	prsE_1	Type I secretion system membrane fusion protein PrsE
gene18407_1_03614	8.3352	12.2339	-1.04299	8.10785e-06	8.4645e-06	TRUE	nagL_3	Maleylpyruvate isomerase
gene18407_1_03174	5.06731	9.77266	-1.43693	9.7222e-06	1.00744e-05	TRUE	gene18407_1_03174	hypothetical protein
gene18407_1_02638	1.16984	2.96359	-1.83043	1.00957e-05	1.04486e-05	TRUE	gene18407_1_02638	hypothetical protein
gene18407_1_04434	27.8836	7.66799	1.3731	1.13159e-05	1.16609e-05	TRUE	gene18407_1_04434	hypothetical protein
gene18407_1_05279	8.94905	2.55687	1.31796	1.3031e-05	1.3338e-05	TRUE	gene18407_1_05279	hypothetical protein
gene18407_1_05297	34.5764	11.4197	1.10886	1.47475e-05	1.49849e-05	TRUE	gene18407_1_05297	hypothetical protein
gene18407_1_00833	0.709746	2.28696	-2.17745	1.55719e-05	1.58034e-05	TRUE	ctaA	Heme A synthase
gene18407_1_04424	6.01668	9.14073	-1.09274	1.57021e-05	1.59258e-05	TRUE	gene18407_1_04424	hypothetical protein
gene18407_1_02188	2.88286	4.22488	-1.0408	1.66774e-05	1.6864e-05	TRUE	ureC	Urease subunit alpha
gene18407_1_02689	24.9384	8.23437	1.10924	1.92371e-05	1.93471e-05	TRUE	gene18407_1_02689	hypothetical protein
gene18407_1_04788	10.5871	1.62878	2.21105	1.96396e-05	1.97282e-05	TRUE	gene18407_1_04788	hypothetical protein
gene18407_1_02179	2.73615	0.124371	3.97004	2.1915e-05	2.18434e-05	TRUE	lagD	Lactococcin-G-processing and transport ATP-binding protein LagD
gene18407_1_03406	5.72826	8.38781	-1.03959	2.39384e-05	2.37956e-05	TRUE	phnX_1	Phosphonoacetaldehyde hydrolase
gene18407_1_04365	11.2227	2.80568	1.51061	2.46063e-05	2.44027e-05	TRUE	decR_5	DNA-binding transcriptional activator DecR
gene18407_1_02197	8.46173	2.84694	1.08215	2.5706e-05	2.54552e-05	TRUE	ybiC	Uncharacterized oxidoreductase YbiC
gene18407_1_05275	1.22158	2.71463	-1.6414	2.70156e-05	2.67046e-05	TRUE	gene18407_1_05275	hypothetical protein
gene18407_1_00191	4.29619	0.876774	1.80339	2.80816e-05	2.7693e-05	TRUE	ssuA_2	Putative aliphatic sulfonates-binding protein
gene18407_1_02517	2.93819	4.53503	-1.11558	3.13849e-05	3.08414e-05	TRUE	exuT_1	Hexuronate transporter
gene18407_1_03870	4.22276	0.603251	2.31796	3.15701e-05	3.10052e-05	TRUE	lutR_5	HTH-type transcriptional regulator LutR
gene18407_1_02499	3.41138	0.823437	1.56123	3.88675e-05	3.78611e-05	TRUE	algX	Alginate biosynthesis protein AlgX
gene18407_1_05291	22.7356	7.24541	1.16042	4.02967e-05	3.9162e-05	TRUE	gene18407_1_05291	hypothetical protein
gene18407_1_02639	0	2.8451	-5.18983	4.30015e-05	4.15255e-05	TRUE	gene18407_1_02639	hypothetical protein
gene18407_1_02571	16.6299	25.9117	-1.12922	4.42697e-05	4.26026e-05	TRUE	cspE	Cold shock-like protein CspE
gene18407_1_02489	1.75764	3.02095	-1.27075	4.8421e-05	4.63842e-05	TRUE	emrY	Probable multidrug resistance protein EmrY
gene18407_1_00973	1.01318	1.643	-1.18683	5.78072e-05	5.48109e-05	TRUE	mdtB_1	Multidrug resistance protein MdtB
gene18407_1_01418	3.73661	0	4.68053	6.28149e-05	5.91235e-05	TRUE	gene18407_1_01418	hypothetical protein
gene18407_1_01196	5.07026	7.72062	-1.09605	6.69474e-05	6.2766e-05	TRUE	cobI	Precorrin-2 C(20)-methyltransferase
gene18407_1_01620	8.19915	2.7894	1.06612	7.53679e-05	7.00328e-05	TRUE	dxs_2	1-deoxy-D-xylulose-5-phosphate synthase
gene18407_1_03451	11.475	3.09643	1.40042	7.65939e-05	7.11325e-05	TRUE	gene18407_1_03451	DNA nickase
gene18407_1_01253	4.61487	0	4.59807	0.000106322	9.70183e-05	TRUE	gene18407_1_01253	hypothetical protein
gene18407_1_03819	2.22197	0	4.59807	0.000106322	9.70183e-05	TRUE	gene18407_1_03819	hypothetical protein
gene18407_1_04301	1.24457	0.0655038	3.75853	0.000107196	9.77089e-05	TRUE	ltxA	Leukotoxin
gene18407_1_03106	5.09104	1.58682	1.19243	0.000113631	0.000103237	TRUE	dctM_1	C4-dicarboxylate TRAP transporter large permease protein DctM
gene18407_1_02329	7.00332	1.96968	1.34068	0.000115378	0.000104768	TRUE	paaF_1	2%2C3-dehydroadipyl-CoA hydratase
gene18407_1_05148	2.76184	0.613742	1.68053	0.00013295	0.000119642	TRUE	puuP_4	Putrescine importer PuuP
gene18407_1_00184	5.68705	1.52332	1.41107	0.000176794	0.000156213	TRUE	tauD_1	Alpha-ketoglutarate-dependent taurine dioxygenase
gene18407_1_04815	5.78249	11.9051	-1.53121	0.000189039	0.000166155	TRUE	mdcG	Phosphoribosyl-dephospho-CoA transferase
gene18407_1_04149	23.4198	7.37885	1.17687	0.00020012	0.000175434	TRUE	gene18407_1_04149	hypothetical protein
gene18407_1_04087	30.3234	10.4563	1.04666	0.00022158	0.000193235	TRUE	gene18407_1_04087	hypothetical protein
gene18407_1_01293	34.42	11.989	1.03214	0.000221858	0.000193376	TRUE	gene18407_1_01293	hypothetical protein
gene18407_1_01447	1.77934	3.79592	-1.5825	0.000255606	0.000220837	TRUE	osmY_4	Osmoprotectant import permease protein OsmY
gene18407_1_02786	0.684415	2.90877	-2.57686	0.000259303	0.0002238	TRUE	gene18407_1_02786	hypothetical protein
gene18407_1_03481	0.3457	1.15233	-2.22636	0.000275234	0.000236695	TRUE	gene18407_1_03481	hypothetical protein
gene18407_1_01096	1.22416	2.52482	-1.53379	0.000284	0.000243483	TRUE	acoC	Dihydrolipoyllysine-residue acetyltransferase component of acetoin cleaving system
gene18407_1_03890	1.13686	1.98951	-1.29675	0.000309809	0.000264525	TRUE	dmdC_5	3-methylmercaptopropionyl-CoA dehydrogenase
gene18407_1_03440	1.54821	0.0910714	3.59807	0.000310208	0.000264731	TRUE	gene18407_1_03440	hypothetical protein
gene18407_1_01477	14.7726	3.61109	1.54303	0.000327027	0.000278374	TRUE	gene18407_1_01477	hypothetical protein
gene18407_1_01414	12.8328	2.56656	1.83253	0.000344899	0.000292695	TRUE	gene18407_1_01414	hypothetical protein
gene18407_1_02743	3.32143	0.922619	1.3586	0.000346311	0.00029366	TRUE	tdcG	L-serine dehydratase TdcG
gene18407_1_03896	0.558263	1.67479	-2.07436	0.00036303	0.000307302	TRUE	gene18407_1_03896	hypothetical protein
gene18407_1_00263	3.41663	6.47361	-1.41139	0.000366463	0.000309425	TRUE	decR_1	DNA-binding transcriptional activator DecR
gene18407_1_03190	0.254344	1.65323	-3.18983	0.000376909	0.000317605	TRUE	ypmQ_3	SCO1 protein homolog
gene18407_1_05335	1.25476	8.15595	-3.18983	0.000376909	0.000317605	TRUE	gene18407_1_05335	hypothetical protein
gene18407_1_02466	3.96016	1.2136	1.21687	0.000432747	0.000362285	TRUE	gene18407_1_02466	hypothetical protein
gene18407_1_02446	6.27381	0.965201	2.21105	0.000491069	0.000405632	TRUE	gene18407_1_02446	hypothetical protein
gene18407_1_00052	1.59805	5.06048	-2.15236	0.000516895	0.000425076	TRUE	gene18407_1_00052	hypothetical protein
gene18407_1_03817	8.68681	0.542926	3.51061	0.000528223	0.000433966	TRUE	gene18407_1_03817	hypothetical protein
gene18407_1_02319	5.82568	12.5476	-1.59631	0.000577411	0.000473215	TRUE	gene18407_1_02319	hypothetical protein
gene18407_1_02326	6.26342	2.05665	1.11726	0.000632153	0.000514051	TRUE	gltI_2	Glutamate/aspartate import solute-binding protein
gene18407_1_03294	0.42776	1.99621	-2.71179	0.000654644	0.000531137	TRUE	gene18407_1_03294	hypothetical protein
gene18407_1_04268	2.85036	5.02206	-1.30653	0.000661121	0.000535784	TRUE	gene18407_1_04268	hypothetical protein
gene18407_1_04291	0.860736	2.06577	-1.75243	0.000661726	0.000536015	TRUE	ssuD_4	Alkanesulfonate monooxygenase
gene18407_1_03610	4.90994	1.41633	1.30415	0.000668217	0.000540489	TRUE	ramA_5	(R)-stereoselective amidase
gene18407_1_04561	1.60909	2.77933	-1.27789	0.000693665	0.00055918	TRUE	3.7.1.19	2%2C6-dihydropseudooxynicotine hydrolase
gene18407_1_03353	4.40617	1.30553	1.26549	0.000706762	0.000568096	TRUE	dppB_2	Dipeptide transport system permease protein DppB
gene18407_1_01659	3.19292	0.336097	2.75853	0.000722265	0.000578612	TRUE	yfcQ	Uncharacterized fimbrial-like protein YfcQ
gene18407_1_02661	6.18222	1.9577	1.16957	0.000794113	0.000631935	TRUE	gene18407_1_02661	hypothetical protein
gene18407_1_04917	7.41291	2.05038	1.36475	0.000809476	0.000643242	TRUE	ykuV	Thiol-disulfide oxidoreductase YkuV
gene18407_1_02391	0.688589	6.88589	-3.81132	0.000820573	0.000651442	TRUE	gene18407_1_02391	hypothetical protein
gene18407_1_05269	0.180975	1.80975	-3.81132	0.000820573	0.000651442	TRUE	gene18407_1_05269	hypothetical protein
gene18407_1_02954	0.710242	1.86439	-1.88171	0.000825029	0.000654669	TRUE	gene18407_1_02954	hypothetical protein
gene18407_1_00591	3.54286	5.31428	-1.07436	0.000899477	0.000710712	TRUE	gene18407_1_00591	hypothetical protein
gene18407_1_02336	3.90444	0	4.21105	0.000902661	0.000712891	TRUE	paaB	1%2C2-phenylacetyl-CoA epoxidase%2C subunit B
gene18407_1_03517	1.67716	0.335431	1.83253	0.000921301	0.000725557	TRUE	emrB_4	Multidrug export protein EmrB
gene18407_1_02121	1.32775	2.37597	-1.32893	0.00094184	0.000739297	TRUE	nasA	Nitrate transporter
gene18407_1_04949	14.2367	4.58471	1.14532	0.00106974	0.000833442	TRUE	tnpR	Transposon Tn3 resolvase
gene18407_1_03091	2.98103	0.701419	1.59807	0.00135656	0.00103758	TRUE	abo_1	4-methylaminobutanoate oxidase (formaldehyde-forming)
gene18407_1_02636	0.459059	2.52482	-2.94883	0.00161803	0.00122358	TRUE	xcpV	Type II secretion system protein I
gene18407_1_01423	4.08389	0.710242	2.03417	0.00187121	0.00140112	TRUE	gene18407_1_01423	hypothetical protein
gene18407_1_01237	2.35268	4.39167	-1.38986	0.00189632	0.00141801	TRUE	gene18407_1_01237	hypothetical protein
gene18407_1_03295	3.16113	4.68719	-1.05768	0.00191763	0.00143331	TRUE	gene18407_1_03295	hypothetical protein
gene18407_1_02502	3.38074	1.12691	1.09557	0.00191873	0.00143349	TRUE	algK	Alginate biosynthesis protein AlgK
gene18407_1_00176	0.286621	1.00317	-2.29675	0.00192505	0.00143757	TRUE	soxC_1	Dibenzothiophene desulfurization enzyme C
gene18407_1_03847	5.82106	0.873159	2.24757	0.00201542	0.00149837	TRUE	catC	Muconolactone Delta-isomerase
gene18407_1_05007	13.0302	3.72292	1.31796	0.00205141	0.00152309	TRUE	gene18407_1_05007	hypothetical protein
gene18407_1_03341	0.926537	1.63507	-1.30882	0.00213783	0.00158305	TRUE	hbpA_1	Heme-binding protein A
gene18407_1_04441	0.705803	1.47577	-1.55352	0.002224	0.00164032	TRUE	czcO	Uncharacterized oxidoreductase CzcO
gene18407_1_04916	3.69113	0.997602	1.39813	0.00246964	0.00180795	TRUE	aroE_4	Quinate/shikimate dehydrogenase (NAD(+))
gene18407_1_04730	1.36607	2.21173	-1.18454	0.00250537	0.00182851	TRUE	pgtC	Phosphoglycerate transport regulatory protein PgtC
gene18407_1_03818	3.24794	0.249842	3.21105	0.00261338	0.00190402	TRUE	gene18407_1_03818	hypothetical protein
gene18407_1_02732	2.07844	3.20426	-1.11389	0.002685	0.00195364	TRUE	gene18407_1_02732	hypothetical protein
gene18407_1_01422	3.37558	0	3.97004	0.00268861	0.00195457	TRUE	gene18407_1_01422	hypothetical protein
gene18407_1_05118	2.58795	0	3.97004	0.00268861	0.00195457	TRUE	gene18407_1_05118	hypothetical protein
gene18407_1_00316	1.42299	2.16295	-1.09347	0.00272841	0.00198093	TRUE	comM	Competence protein ComM
gene18407_1_04185	17.7143	4.42857	1.51061	0.00285584	0.00207075	TRUE	gene18407_1_04185	hypothetical protein
gene18407_1_05290	2.21718	3.99093	-1.33739	0.00305941	0.00220688	TRUE	gene18407_1_05290	hypothetical protein
gene18407_1_01352	4.43315	0.69997	2.17357	0.00319597	0.00229451	TRUE	nirD	Nitrite reductase (NADH) small subunit
gene18407_1_02498	3.75917	1.22748	1.12532	0.00328747	0.00235313	TRUE	algL	Alginate lyase
gene18407_1_02012	1.37128	2.33923	-1.25991	0.00338196	0.00241252	TRUE	arcB_2	Delta(1)-pyrroline-2-carboxylate reductase
gene18407_1_03354	1.9978	0.578312	1.2991	0.00373492	0.00264289	TRUE	ddpA_2	Probable D%2CD-dipeptide-binding periplasmic protein DdpA
gene18407_1_03182	0.161326	1.29061	-3.48939	0.00376804	0.00266295	TRUE	gene18407_1_03182	hypothetical protein
gene18407_1_01720	0.890202	2.16192	-1.7695	0.0039132	0.00275971	TRUE	gene18407_1_01720	hypothetical protein
gene18407_1_05316	2.11741	0.176451	3.09557	0.0044528	0.00310752	TRUE	gene18407_1_05316	hypothetical protein
gene18407_1_01250	5.13312	1.8061	1.01757	0.00446984	0.00311681	TRUE	virB9	Type IV secretion system protein virB9
gene18407_1_03811	8.8438	2.04088	1.62608	0.00455548	0.00317388	TRUE	gene18407_1_03811	hypothetical protein
gene18407_1_00592	1.73203	0	3.83253	0.00466798	0.0032482	TRUE	gene18407_1_00592	hypothetical protein
gene18407_1_03892	1.358	2.14421	-1.14836	0.0056072	0.00385052	TRUE	fadA_2	3-ketoacyl-CoA thiolase
gene18407_1_03453	7.56218	2.52073	1.09557	0.00583932	0.00399353	TRUE	pncC_2	Nicotinamide-nucleotide amidohydrolase PncC
gene18407_1_02774	2.94085	0.784226	1.4175	0.00588375	0.00401571	TRUE	araP	L-arabinose transport system permease protein AraP
gene18407_1_03459	1.19444	2.28029	-1.42228	0.00619633	0.00421188	TRUE	gene18407_1_03459	hypothetical protein
gene18407_1_03731	0.715561	1.36607	-1.42228	0.00619633	0.00421188	TRUE	nicT_1	Putative metabolite transport protein NicT
gene18407_1_02736	0.191404	0.861319	-2.65932	0.00685089	0.00462114	TRUE	kce_3	3-keto-5-aminohexanoate cleavage enzyme
gene18407_1_04071	1.46389	2.50952	-1.267	0.00741027	0.00496342	TRUE	ydcV_4	Inner membrane ABC transporter permease protein YdcV
gene18407_1_01696	5.36411	1.69393	1.17357	0.00742553	0.0049687	TRUE	gene18407_1_01696	hypothetical protein
gene18407_1_02500	2.06312	0.651511	1.17357	0.00742553	0.0049687	TRUE	algG	Poly(beta-D-mannuronate) C5 epimerase
